# Supplementary material for: Global analysis of host response to induction of a latent bacteriophage
Source: BMC Microbiol. 2007 Aug 31;7:82. doi: 10.1186/1471-2180-7-82 (PMC2147009; doi:10.1186/1471-2180-7-82)
Supplement: Additional File 1 — Table S1: Viral gene expression during lambda phage induction. This table lists lambda phage gene expression changes during prophage induction by 10 J/m2 UV light. Transcript levels of UV-induced lambda lysogens are expressed relative to basal expression levels of lysogens undergoing a mock-induction protocol. A is the GenBank accession number, H is the gene product name. B, D, and F are the log2 ratio of lysogens at time 20, 40, and 60 minutes, relative to lysogenic levels. C, E, and G are p-values for each log ratio. [file 1471-2180-7-82-S1.txt]

VIMSS	t20m	t20p	t40m	t40p	t60m	t60p	bnum	GenBank	Gene
66001	-0.084311433	0.4969580	1.60073547	0.0000050	4.9186085	0.0000000	2703523	2703523	nu1
66002	-0.293821243	0.9346386	1.53949980	0.0000002	5.4142470	0.0000000	2703487	2703487	V
66003	-0.117949482	0.8200604	3.12415993	0.0000000	6.5138718	0.0000000	2703524	2703524	A
66004	0.439126580	0.8195758	2.68651138	0.0000000	6.7961630	0.0000000	2703488	2703488	G
66005	-0.020376186	0.7682292	3.16909391	0.0000000	5.9431101	0.0000000	2703525	2703525	W
66006	0.024297015	0.6639196	2.85127552	0.0000000	6.8688425	0.0000000	2703489	2703489	T
66007	-0.158070312	0.9455088	2.85476740	0.0000000	5.9861954	0.0000000	2703526	2703526	B
66008	0.063809938	0.6615380	1.92936442	0.0000000	6.0901318	0.0000000	2703511	2703511	H
66009	0.141081475	0.9354788	2.75077350	0.0000000	6.0019055	0.0000000	2703527	2703527	C
66010	-0.444283320	0.4651954	1.23195333	0.0000018	6.1778943	0.0000000	2703512	2703512	M
66011	0.103904569	0.8378848	4.17678575	0.0000000	7.9047631	0.0000000	2703528	2703528	nu3
66012	-0.203098058	0.4033722	1.43093163	0.0000010	5.4194759	0.0000000	2703513	2703513	L
66013	-0.003580444	0.9652420	3.50998361	0.0000000	7.2426232	0.0000000	2703529	2703529	D
66014	-0.094155491	0.9665692	1.91688445	0.0000002	6.4263246	0.0000000	2703514	2703514	K
66015	-0.143555142	0.8849276	3.01232323	0.0000000	7.8744649	0.0000000	2703482	2703482	E
66016	0.270295929	0.7999584	1.72413514	0.0000012	6.1930153	0.0000000	2703515	2703515	I
66017	0.014521830	0.6773196	3.22903015	0.0000000	7.1785652	0.0000000	2703483	2703483	Fi
66018	0.074526957	0.7616468	0.95432692	0.0000272	5.4328661	0.0000000	2703516	2703516	J
66019	-0.283581290	0.9879010	2.35231108	0.0000000	6.8677592	0.0000000	2703484	2703484	Fii
66020	-0.724334052	0.2473448	1.54112291	0.0002810	6.0055896	0.0000000	2703517	2703517	lom
66021	0.306097636	0.8817028	2.83972707	0.0000000	7.2615620	0.0000000	2703485	2703485	Z
66022	-0.597661703	0.4209286	0.44517901	0.0023294	5.2666562	0.0000000	2703518	2703518	orf-401
66023	-0.176295550	0.8526838	2.11313661	0.0000000	6.6102615	0.0000000	2703486	2703486	U
66025	0.464321412	0.4740716	1.72979084	0.0064844	6.6087511	0.0000000	2703519	2703519	orf-314
66026	0.582232452	0.0573286	3.93111078	0.0000000	3.2117050	0.0000000	2703472	2703472	exo
66027	-0.872364178	0.6721310	0.14485522	0.2106990	4.1018166	0.0000000	2703503	2703503	orf-194
66028	1.170193839	0.0133812	5.84155467	0.0000000	4.2200276	0.0000000	2703535	2703535	bet
66029	-0.062611107	0.9975294	2.57528826	0.0000110	7.2862511	0.0000000	2703536	2703536	ea47
66030	0.909366953	0.0353432	4.63807784	0.0000000	4.6216995	0.0000000	2703509	2703509	gam
66031	0.066724489	0.8956054	1.84080745	0.0000000	5.5266547	0.0000000	2703468	2703468	ea31
66032	0.616309603	0.0397664	4.61353312	0.0000000	3.7686823	0.0000000	2703542	2703542	kil
66033	0.193834286	0.7495166	2.07791852	0.0000002	5.4182968	0.0000000	2703502	2703502	ea59
66034	1.371278712	0.0237620	5.83976599	0.0000000	4.2295607	0.0000000	2703471	2703471	cIII
66035	0.443226903	0.4995480	4.53477291	0.0000000	3.8072731	0.0000000	2703464	2703464	int
66036	0.823630763	0.0165126	4.92213388	0.0000000	4.3784748	0.0000000	2703541	2703541	ea10
66037	0.244045803	0.3394890	4.50952894	0.0000000	3.5229190	0.0000000	2703504	2703504	xis
66038	0.403095036	0.1929808	4.06640784	0.0000000	3.3524822	0.0000000	2703473	2703473	ral
66039	0.583024731	0.1710084	5.41435435	0.0000000	4.8951991	0.0000000	2703505	2703505	ea8.5
66041	0.930198004	0.0488800	5.43855982	0.0000000	4.5905926	0.0000000	2703469	2703469	ea22
66042	1.110190198	0.0197620	4.44775674	0.0000000	3.9595214	0.0000000	2703540	2703540	N
66043	0.740100839	0.2410204	5.59749456	0.0000000	4.4581765	0.0000000	2703506	2703506	orf61
66044	1.292782136	0.0030940	2.27617605	0.0026416	3.4162631	0.0000204	2703493	2703493	rexb
66045	-0.154284539	0.4958416	5.21375300	0.0000000	2.6635129	0.0000000	2703507	2703507	orf63
66046	1.469777528	0.0000480	0.43751201	0.2711812	0.7361146	0.0302372	2703537	2703537	rexa
66047	0.502442691	0.4830010	4.57634323	0.0000000	3.6534539	0.0000000	2703508	2703508	orf60a
66048	1.193088281	0.0016610	-0.02167549	0.4358748	0.1344837	0.0419348	2703538	2703538	cI
66049	0.734235183	0.0232866	4.85027328	0.0000000	3.8797694	0.0000000	2703491	2703491	cro
66050	0.557259095	0.1965362	4.29709596	0.0000000	4.6984955	0.0000000	2703476	2703476	Nin 221
66051	0.747578598	0.0616560	4.19835900	0.0000000	4.4469429	0.0000000	2703494	2703494	cII
66052	1.393395490	0.1600698	3.41304994	0.0000000	3.5924690	0.0000000	2703477	2703477	Q
66053	0.786852489	0.0607372	4.47676740	0.0000000	4.4357789	0.0000000	2703490	2703490	O
66054	0.026977679	0.3331768	2.20909104	0.0000046	2.9318898	0.0000004	2703478	2703478	orf-64
66056	0.556638002	0.6758132	5.30512489	0.0000000	7.4922538	0.0000000	2703479	2703479	S
66057	-0.361643440	0.7586008	4.45488159	0.0000000	5.8417760	0.0000000	2703496	2703496	ren
66058	-0.446422518	0.8679880	4.66488701	0.0000000	6.9111980	0.0000000	2703480	2703480	R
66059	0.065337282	0.6368798	4.25031835	0.0000000	5.7502737	0.0000000	2703497	2703497	Nin 146
66060	-0.446937565	0.4930626	3.91612638	0.0000000	5.9749009	0.0000000	2703481	2703481	Rz
66061	0.717344274	0.1947738	5.08505339	0.0000000	5.2826180	0.0000000	2703498	2703498	Nin 290
66062	0.502315208	0.1866536	3.96505797	0.0000000	4.9350729	0.0000000	2703499	2703499	Nin 57
66063	0.070947525	0.8427168	4.24121493	0.0000000	3.4753720	0.0000000	2703500	2703500	Nin 60
66064	-0.801330240	0.9174566	2.97879420	0.0000000	3.4844508	0.0000000	2703501	2703501	Nin 56
66065	0.911063563	0.8151428	4.18773306	0.0000000	4.0839487	0.0000000	2703474	2703474	Nin 204
66066	0.033598249	0.4068602	4.23400475	0.0000000	3.9434676	0.0000000	2703475	2703475	Nin 68
