# Supplementary material for: Global analysis of host response to induction of a latent bacteriophage
Source: BMC Microbiol. 2007 Aug 31;7:82. doi: 10.1186/1471-2180-7-82 (PMC2147009; doi:10.1186/1471-2180-7-82)
Supplement: Additional File 2 — Table S2. RT PCR of selected lambda phage genes during induction. Copy number is listed as a fold-change, relative to the lysogenic level of each gene. [file 1471-2180-7-82-S2.txt]

Gene	20 min	40 min	60 min
l bor	1.1 ± 0.6	1.4 ± 0.6	2 ± 0.9
l lon	1.7 ± 0.5	33 ± 2.8	497 ± 99
l cro	11 ± 3.3	75 ± 17	137 ± 36
l cI	5 ± 1.3	1 ± 0.2	4.0 ± 1.1
l N	6 ± 1.4	36 ± 9.9	96 ± 18
l Q	2.3 ± 0.6	42 ± 8.8	44 ± 10
l P	3.6 ± 0.8	49 ± 5.0	54 ± 7.3
