# Supplementary material for: Global analysis of host response to induction of a latent bacteriophage
Source: BMC Microbiol. 2007 Aug 31;7:82. doi: 10.1186/1471-2180-7-82 (PMC2147009; doi:10.1186/1471-2180-7-82)
Supplement: Additional File 3 — Table S3. Host genes induced by exposure to 10 J/m2 UV light. This table lists E. coli genes induced by exposure to 10 J/m2 UV light. Column A is the GenBank gene accession number, B is the Blattner b-number, I is the gene name. C, E and G are log2 ratio of wild type E. coli at time 20, 40, 60 minutes, relative to bacteria in log-phase growth (time 0). D, F, H are the p-values for each log ratio. [file 1471-2180-7-82-S3.txt]

VIMSS	t20m	t40m	t60m	t20p	t40p	t60p	bnum	GenBank	Gene
14260	0.81463473	-0.04174710	-0.7426520	6.231000e-03	2.089340e-01	2.911782e-01	b0114	122017	aceE
14385	1.05854438	0.76061713	0.5394270	4.660480e-02	3.463054e-01	3.858076e-01	b0247	262480	b0247
14588	1.87162497	NA	0.8666797	3.301020e-02	3.183648e-01	1.836150e-01	b0450	470822	glnK
14689	-1.11007587	-0.54497858	-0.6757644	1.931188e-02	3.347074e-01	3.171854e-01	b0553	573981	nmpC
14855	-2.06409155	-0.86405935	-0.5022312	1.245634e-04	2.885778e-01	7.012416e-01	b0723	754131	sdhA
14865	-0.74938076	-0.25849587	-0.5636336	2.918028e-02	2.238860e-01	4.746836e-02	b0733	769678	cydA
14866	-0.51123166	-0.51686301	-0.5177407	3.152940e-02	2.850748e-01	4.372224e-02	b0734	771265	cydB
15017	0.11085122	0.10071796	0.7329698	2.480264e-01	4.261702e-01	4.132120e-02	b0893	937651	serS
15082	3.48231693	3.60911384	2.3336912	4.051800e-03	9.225400e-03	1.898380e-02	b0958	1018633	sulA
15158	-1.57481240	-0.98374547	-0.5435338	3.045200e-02	1.968703e-01	2.587744e-01	b1036	1098471	b1036
15183	2.73799700	3.13223945	2.0535402	5.680200e-03	1.298200e-02	2.357400e-02	b1061	1119465	dinI
15192	-0.28011768	-1.12047764	-1.2754803	2.094278e-01	3.312052e-03	5.108778e-03	b1070	1127637	flgN
15193	-0.42355484	-1.22740966	-0.9081238	8.030326e-02	2.891724e-04	1.243239e-03	b1071	1128058	flgM
15194	-1.69762973	-2.17579228	-1.5254252	1.116978e-02	3.048284e-03	2.374618e-02	b1072	1128427	flgA
15195	-2.39605617	-3.02914718	-2.4701129	8.362452e-06	2.151276e-05	1.295130e-04	b1073	1129241	flgB
15196	-2.27815837	-2.87727357	-2.6679013	2.798198e-09	9.036888e-09	2.819754e-07	b1074	1129661	flgC
15197	-2.21387973	-3.53520611	-2.7246163	2.641026e-09	1.310270e-08	1.710225e-07	b1075	1130077	flgD
15198	-1.80224566	-2.72106386	-2.5369566	2.531524e-08	2.703002e-08	8.340092e-07	b1076	1130797	flgE
15199	-1.69824941	-2.58204653	-1.6769891	1.640219e-07	8.150008e-08	1.342596e-06	b1077	1132025	flgF
15200	-1.62271263	-2.62020954	-2.6101133	1.071326e-07	1.940210e-07	7.061068e-06	b1078	1132952	flgG
15201	-1.90399588	-2.13524022	-1.6329588	7.858938e-08	4.471092e-07	7.315766e-06	b1079	1133787	flgH
15202	-1.03617821	-1.59079201	-1.4835576	8.189968e-07	9.637002e-07	4.357184e-05	b1080	1134497	flgI
15203	-1.27955624	-1.90204622	-1.4825164	5.634470e-05	8.221054e-06	1.329923e-04	b1081	1135595	flgJ
15204	-0.71582886	-1.25441088	-1.0964793	5.617034e-03	2.054680e-05	2.202590e-04	b1082	1136601	flgK
15205	-0.41215170	-1.85056668	-1.8495680	7.309838e-02	9.607242e-04	5.316438e-03	b1083	1138256	flgL
15263	-0.12402716	0.65789311	0.8847443	8.259758e-01	1.499340e-01	4.992640e-02	b1141	1199030	b1141
15265	-0.43973141	0.69453220	1.8893264	5.576270e-01	3.195880e-01	4.719160e-02	b1143	1199675	b1143
15266	0.04042791	1.21127117	2.1715793	9.346694e-01	1.166312e-01	3.183040e-02	b1144	1199999	b1144
15269	-0.02110263	0.51516360	1.5561881	9.821550e-01	6.515436e-01	8.215800e-03	b1147	1201479	b1147
15270	0.04231760	-0.09748085	1.0208720	6.444686e-01	5.901818e-01	2.409800e-03	b1148	1202049	b1148
15271	0.62239130	0.53096252	1.0252771	3.119252e-01	6.046082e-01	1.432700e-02	b1149	1202393	b1149
15305	2.28833087	2.62846041	1.2764082	5.220000e-05	2.912000e-04	4.102000e-03	b1183	1228990	umuD
15306	2.09278025	1.77837939	1.0445326	5.200000e-05	2.934000e-04	4.104600e-03	b1184	1229410	umuC
15424	1.29066452	1.08874360	0.5108053	2.556820e-02	1.916536e-01	5.003026e-01	b1304	1365103	pspA
15524	-0.50662769	-0.81408261	-0.5951650	9.239600e-02	2.170758e-02	1.839584e-01	b1402	1464945	yi22_2
15542	-0.93213371	-1.67628184	-0.7933458	8.456800e-02	2.688402e-02	2.778824e-01	b1421	1489494	trg
15750	0.21577362	0.02908645	-0.5027374	9.285200e-03	6.855342e-01	8.239458e-02	b1629	1703951	b1629
15965	2.61899043	2.68188161	1.1399485	7.540600e-03	2.086600e-02	6.406740e-02	b1847	1927058	yebF
15966	2.71620890	2.93742511	1.5492806	7.954600e-03	1.628440e-02	4.747200e-02	b1848	1927481	yebG
15982	-0.11163193	-0.03073977	-0.6030779	1.113552e-01	3.097286e-01	3.179312e-02	b1864	1944435	yebC
15997	-1.02149783	-1.26635652	-1.6433802	4.336214e-02	9.874634e-02	2.786340e-03	b1879	1959997	flhA
15998	0.15569244	0.25856533	-0.5656297	1.551733e-01	1.482517e-01	1.014549e-02	b1880	1962075	b1880
15999	-0.35116573	-0.50373213	-1.0785990	7.879404e-01	9.822412e-02	4.355398e-03	b1881	1963417	cheZ
16000	0.52251936	-0.42860775	-0.7514230	9.857732e-01	1.125352e-02	1.688517e-04	b1882	1964072	cheY
16001	-0.19572620	-0.55098065	-0.5813516	1.637220e-01	6.863156e-04	4.454394e-05	b1883	1964476	cheB
16002	0.33850349	-0.96137235	-1.1609674	8.547352e-01	7.416876e-05	2.305866e-05	b1884	1965528	cheR
16003	-0.06499149	-0.74670201	-0.9726110	4.163414e-01	4.259934e-04	3.726862e-05	b1885	1966407	tap
16004	0.13636829	-0.54413779	-0.8487341	7.804346e-01	1.524627e-02	5.454772e-04	b1886	1968054	tar
16005	0.09413482	-0.50801112	-1.3998986	3.123178e-01	5.932568e-02	1.075123e-03	b1887	1969860	cheW
16006	0.39126381	-0.38796087	-0.5067609	4.521508e-01	5.260508e-02	3.267004e-04	b1888	1970384	cheA
16007	-0.07336884	-0.36668938	-0.9812234	1.199694e-01	4.371248e-02	2.246660e-04	b1889	1972353	motB
16008	0.47532730	-0.52583305	-1.0670765	6.292944e-01	9.375706e-02	7.308826e-04	b1890	1973280	motA
16010	-0.88838534	-0.48725375	-0.5930061	2.449520e-03	2.385768e-01	5.895066e-02	b1892	1974871	flhD
16035	-1.51780972	-2.15403233	-1.4417650	6.805062e-05	2.069454e-04	1.595504e-03	b1921	1997496	fliZ
16036	-1.46413045	-1.99458327	-2.0298741	6.015092e-05	1.997551e-04	1.445822e-03	b1922	1998093	fliA
16037	0.03836297	-0.94621921	-2.0951071	9.320216e-01	1.310244e-01	3.160304e-02	b1923	1999133	fliC
16038	-0.37399374	-1.09886482	-1.1657586	7.442296e-02	2.285290e-03	1.174138e-03	b1924	2000895	fliD
16039	-0.44080234	-1.00124560	-1.2213859	2.056342e-02	7.315404e-05	1.006127e-04	b1925	2002326	fliS
16040	-0.37843683	-1.30357494	-1.2109492	7.696626e-02	3.107434e-03	5.547972e-03	b1926	2002737	fliT
16043	-1.09967714	-1.07548688	-0.5136411	3.907086e-03	2.066794e-01	8.113988e-02	b1929	2005300	yedE
16044	-0.65291633	0.27253951	-0.9048653	4.067076e-03	2.451412e-01	8.065672e-02	b1930	2006506	yedF
16050	-1.20378888	-1.06116371	-1.3280699	4.299258e-02	1.251696e-01	6.457876e-02	b1936	2009524	b1936
16052	-1.12125401	-1.93236367	-1.2051954	7.691350e-04	1.852563e-03	1.374329e-03	b1938	2010251	fliF
16053	-1.39855778	-1.68486650	-1.4688619	1.803766e-05	8.024776e-05	7.181956e-05	b1939	2011910	fliG
16054	-1.08219778	-1.03665167	-0.6379765	1.415279e-04	1.212026e-03	1.990478e-04	b1940	2012898	fliH
16055	-0.58102615	-0.75295670	-0.9212553	5.276876e-03	3.093876e-02	5.050116e-03	b1941	2013577	fliI
16056	-0.74006845	-0.49812909	-0.8575910	6.646878e-03	2.155016e-02	1.254887e-03	b1942	2014968	fliJ
16057	-1.41800316	-1.18478453	-1.3313489	2.298974e-03	8.650208e-03	9.966392e-04	b1943	2015412	fliK
16058	-1.43867951	-1.93564966	-1.4783179	6.553498e-05	4.345526e-05	5.466818e-05	b1944	2016640	fliL
16059	-1.69838541	-2.23089092	-1.4654464	1.286013e-05	4.222416e-06	1.321150e-05	b1945	2017109	fliM
16060	-1.39600641	-1.46734763	-1.0916838	2.085746e-04	1.629023e-04	1.543549e-04	b1946	2018114	fliN
16061	-1.01469958	-1.03533347	-1.0917125	3.419708e-04	3.557108e-03	2.154414e-03	b1947	2018586	fliO
16063	-0.50939163	-0.60732575	-0.5595921	3.788070e-03	8.566064e-02	7.773868e-02	b1949	2019638	fliQ
16141	-0.55010023	-0.01158985	-0.6530810	1.617795e-01	6.946520e-01	1.466421e-02	b2033	2101532	yefH
16142	-0.36691536	-0.01843268	-0.7429268	5.127556e-01	9.473724e-01	3.391716e-02	b2034	2102107	yefG
16144	-0.07921774	-0.32447005	-0.5283645	8.685864e-01	2.230374e-01	4.927248e-02	b2036	2104249	yefE
16148	0.25954316	0.43510624	-0.5337462	6.820422e-01	1.546760e-01	3.922428e-02	b2040	2108099	rfbD
16287	-0.62757954	-1.17677686	-0.7596025	7.248602e-01	1.601093e-02	2.529384e-01	b2178	2271199	yejB
16336	-0.71193143	-0.74509085	-0.7385013	1.292124e-01	2.336402e-01	3.924296e-02	b2229	2331356	b2229
16342	0.04402832	1.01414996	-0.5296427	2.968440e-02	1.140000e-04	8.437124e-02	b2235	2344404	nrdB
16367	-0.85342578	-0.86099353	-0.5226684	1.192793e-01	8.074690e-03	2.489032e-01	b2260	2370668	menE
16369	-0.46558718	-0.58131808	-0.5312376	3.039140e-01	4.142544e-02	8.313962e-02	b2262	2372983	menB
16387	-0.80342167	-0.21578425	-0.7068193	3.241762e-02	6.090402e-01	1.397009e-01	b2280	2392366	nuoJ
16390	-1.41475209	-1.03242865	-0.5933144	7.283264e-04	2.379652e-01	4.820050e-02	b2283	2394463	nuoG
16393	-1.39556365	-0.37252935	-0.6850037	6.766544e-04	6.862474e-01	8.712022e-02	b2286	2399075	b2286
16403	0.34621657	-0.33710579	-0.6338432	4.408910e-01	6.519780e-01	3.997408e-02	b2296	2410490	ackA
16404	0.02409293	0.01434926	-0.5099093	4.634674e-01	6.706194e-01	4.094510e-02	b2297	2411767	pta
16434	-0.39003969	-0.82975409	-0.7698728	7.764986e-01	7.562642e-02	4.233612e-02	b2327	2441772	yfcA
16607	-1.11171017	0.12818656	-0.5077058	2.370490e-03	5.632594e-01	1.079942e-01	b2508	2629624	guaB
16650	0.74171598	1.32694933	0.8171081	7.700460e-02	4.819880e-02	1.425858e-01	b2551	2681274	glyA
16671	0.24631484	-0.63803859	-0.5373972	5.484478e-01	2.508268e-02	2.013412e-02	b2572	2705775	rseA
16767	-0.16200655	-0.88351278	0.9370470	9.521042e-01	1.035586e-01	4.062600e-03	b2677	2801836	proV
16768	0.16500791	-0.34796087	1.0670832	8.282572e-01	8.190002e-02	5.220000e-05	b2678	2803039	proW
16769	0.12015557	-0.07961794	0.9533409	5.007650e-01	5.143400e-01	2.615600e-03	b2679	2804153	proX
16783	3.18516958	2.93514871	2.2077540	6.047200e-03	1.061260e-02	6.853000e-03	b2699	2819731	recA
16784	0.20692864	0.40453691	0.6547885	5.301840e-02	2.952530e-01	4.483280e-02	b2700	2820872	ygaD
16830	0.91015964	NA	0.5479847	4.178600e-02	7.618438e-01	4.096006e-01	b2746	2868328	ygbB
16914	1.61047197	2.10178301	0.6431386	4.607480e-02	1.672514e-01	3.778168e-01	b2833	2968293	b2833
16983	-0.89527973	0.10128148	0.5249320	6.284316e-03	8.035208e-01	1.040230e-01	b2903	3043188	gcvP
17147	-1.40721459	-1.49230198	-0.9612758	2.611406e-02	4.833160e-02	1.549247e-01	b3072	3214197	air
17181	-1.07903806	-1.05666714	-0.6423365	1.610399e-02	1.118977e-01	3.921114e-01	b3106	3250959	yhaK
17309	1.44956797	0.48377506	0.5324702	3.128340e-02	4.155476e-01	2.979600e-01	b3238	3382122	b3238
17349	0.60166320	0.26015546	0.5068618	2.789000e-03	1.671084e-01	1.468552e-01	b3287	3430327	def
17364	0.20258144	-1.05788908	-0.6432219	8.968174e-01	1.338692e-01	4.676104e-02	b3301	3440742	rplO
17396	-0.92295105	-1.27215681	-0.8197074	2.735292e-02	1.031883e-01	1.823816e-01	b3333	3460556	yheK
17589	-2.13058905	-0.55311966	-0.5784361	2.180614e-02	4.101460e-01	2.495542e-01	b3528	3678791	dctA
17607	-1.92397614	0.96607424	-0.7477269	3.719206e-02	3.839074e-01	3.528724e-01	b3547	3707428	yhjX
17662	-0.35382539	0.72704897	0.5028593	2.337708e-02	2.563520e-02	5.717220e-02	b3601	3772200	mtlR
17706	1.55092512	2.39924864	1.4946345	3.576020e-02	2.194700e-02	5.517200e-02	b3645	3814375	dinD
17709	0.94778625	1.17893983	0.6342691	9.023000e-03	1.080754e-01	1.186822e-01	b3648	3818055	gmk
17785	0.46154933	-0.73314367	-0.9131059	2.294200e-02	1.877665e-01	6.164984e-02	b3725	3904221	pstB
17787	0.09902278	-1.18194427	-0.6522792	1.414690e-01	5.188886e-03	5.236120e-02	b3727	3906068	pstC
17788	0.24855515	-0.37694319	-0.5379014	5.832188e-01	1.634105e-02	5.353944e-02	b3728	3907113	pstS
17826	-0.92171476	-0.88942641	-0.7498662	3.628340e-02	1.467278e-01	2.298952e-01	b3774	3954591	ilvC
17913	-1.42807794	-0.26431468	-0.8585450	2.631866e-02	5.227250e-01	1.745616e-01	b3873	4057744	yihM
17970	0.74823434	0.20192923	0.6258671	4.511800e-03	5.713160e-02	1.767140e-02	b3931	4116996	hslU
17971	0.59900484	0.44624870	0.6890140	8.503800e-03	1.564928e-01	9.437400e-03	b3932	4118337	hslV
18042	-0.77500908	0.02481281	1.2189644	1.192027e-02	2.744740e-01	1.097420e-02	b4014	4212057	aceB
18043	-0.67925168	-0.66904251	0.5822150	1.175970e-02	2.693438e-01	1.149560e-02	b4015	4213688	aceA
18071	1.34217696	1.50132719	1.2175709	7.565800e-03	1.244400e-02	1.931360e-02	b4043	4253694	lexA
18072	1.57904755	1.33560620	0.8320876	3.256780e-02	5.358740e-02	5.094860e-02	b4044	4254321	dinF
18086	1.56823461	1.58257315	1.0327656	1.169900e-02	2.704100e-02	7.131960e-02	b4058	4267628	uvrA
18201	1.07246785	0.63155263	0.5482973	5.884000e-04	2.542572e-01	4.759660e-02	b4176	4400964	b4176
18202	0.98036812	0.34539432	0.8999637	2.041600e-03	2.223046e-01	3.160040e-02	b4177	4401265	purA
18265	-2.33872946	-0.59015459	-0.5704900	8.729044e-04	1.306637e-01	1.616571e-01	b4240	4461333	treB
18378	-1.65668021	-0.64470578	-0.5395397	8.343176e-03	1.977609e-01	1.331613e-01	b4354	4585699	yjiY
18379	-0.15635209	-1.10482858	-1.2502838	5.900814e-01	5.797668e-02	3.648190e-02	b4355	4588227	tsr
18397	1.62611247	-0.54764954	0.6951764	2.466320e-02	4.321796e-01	2.588304e-01	b4376	4607965	osmY
