# Supplementary material for: Global analysis of host response to induction of a latent bacteriophage
Source: BMC Microbiol. 2007 Aug 31;7:82. doi: 10.1186/1471-2180-7-82 (PMC2147009; doi:10.1186/1471-2180-7-82)
Supplement: Additional File 4 — Table S4. Host genes regulated during lambda phage induction by UV light. This table lists E. coli genes regulated during lambda phage induction by UV light. Column A is the GenBank gene accession number, B is the Blattner b-number, K is the gene name. C, E, G and I are log2 ratio of lysogens at time 0, 20, 40, 60 minutes, relative to non-lysogens. D, F, H and J are the p-values for each log ratio. [file 1471-2180-7-82-S4.txt]

VIMSS	t0m	t0p	t20m	t20p	t40m	t40p	t60m	t60p	bnum	GenBank	Gene
14147	0.6732886731	0.09663288	-0.2216130952	0.2958870000	0.030169226	0.6191914000	-0.77963896	8.013326e-03	b0002	0	thrA
14148	0.3270998445	0.00609508	-0.4367006116	0.1955534600	0.324022609	0.4552814000	-0.55334012	5.322692e-03	b0003	1801	thrB
14149	0.9448907891	0.05766114	-0.2791960880	0.2828408000	0.263742022	0.3526188000	-0.60370084	4.702886e-02	b0004	2734	thrC
14153	-0.2000738603	0.64525366	0.0265686246	0.9471836000	-0.440362188	0.2163438000	-1.40677128	1.418004e-03	b0008	7238	talB
14159	-0.0159495620	0.99055718	-2.3870905185	0.1193596800	1.729715544	0.1751070000	-1.03321370	1.841851e-02	b0014	11163	dnaK
14175	-0.0411893489	0.94293732	0.2060795626	0.5862008000	-0.238102493	0.5024336000	-0.75892610	4.698024e-02	b0030	26293	yaaF
14177	0.4820144441	0.43797026	0.4787363169	0.9381550000	-0.131665183	0.2203598000	-1.39634809	6.427300e-04	b0032	28651	carA
14178	0.4382583541	0.43801938	-0.6302715651	0.9409380000	-1.282242685	0.2201574000	-0.62749567	7.324586e-04	b0033	29817	carB
14199	0.3682489070	0.07477648	-0.4617758601	0.1691143200	-0.214875849	0.4328272000	-0.71167120	7.660666e-04	b0053	52417	surA
14209	-0.7888249496	0.96235778	-0.6937090166	0.6419344000	1.292575711	0.4016056000	-0.98597794	4.421668e-03	b0063	67348	araB
14211	0.2259897683	0.72242710	0.5076897427	0.3682158000	-0.291599811	0.5540336000	-0.95740109	3.010890e-02	b0065	70351	yabI
14228	-0.0243906522	0.31100096	0.1842152722	0.2365466000	-0.227765459	0.2214390000	-0.74262302	2.150004e-02	b0082	89094	yabC
14230	-0.3005279380	0.95889334	0.2855420708	0.8082088000	0.164988199	0.8981656000	-0.57240537	1.969146e-02	b0084	90413	ftsI
14232	0.3403244829	0.72023136	0.1220984017	0.4570712000	0.290320705	0.3962236000	-0.51986212	2.318732e-02	b0086	93654	murF
14267	0.5505095598	0.35282820	-0.2212890262	0.5870180000	0.071869345	0.3032384000	-0.74814205	2.891752e-02	b0121	134598	speE
14271	-0.0487841290	0.90638752	-0.1595245902	0.6728656000	-0.071127636	0.8108594000	-0.56571016	4.877376e-02	b0125	140419	hpt
14280	0.2662756562	0.67381844	0.1802824188	0.5006814000	-0.020681828	0.9487568000	0.54072246	2.550460e-02	b0134	147807	panB
14288	0.1884022970	0.49548284	0.0393802309	0.7224120000	-0.369294475	0.3467564000	-0.67438685	4.296398e-02	b0142	156253	folK
14290	-0.0430876218	0.80120008	0.2436192852	0.4358016000	0.318294912	0.8073012000	-0.55064951	3.493660e-03	b0144	158186	yadB
14291	-0.4606031865	0.46930996	0.0054747679	0.5832460000	-0.381838198	0.8461024000	-0.61251807	5.165710e-03	b0145	159149	dksA
14292	0.1075017347	0.71364448	-0.2247160646	0.9088964000	0.109377063	0.8699608000	-0.63588308	2.894218e-02	b0146	159782	sfsA
14293	0.1462898332	0.71075846	0.1468572555	0.9668408000	-0.218121644	0.8459744000	-0.71080687	2.710264e-02	b0147	160501	yadP
14306	0.3079580518	0.61580152	0.2018500270	0.5096324000	0.999878225	0.0296732000	-0.15434625	6.058622e-01	b0160	178237	dgt
14307	0.1441982850	0.80344402	-0.7797988825	0.1526729400	1.445105312	0.0088642000	0.55488058	5.676680e-02	b0161	179884	htrA
14314	-0.0007713733	0.45637312	-0.1032414097	0.3684924000	-0.360402897	0.1902822000	-0.65227944	1.968403e-02	b0168	187712	map
14315	-0.1273008346	0.99446212	-0.0922806314	0.5746034000	0.177667237	0.6821316000	-0.65957401	1.960002e-02	b0169	188874	rpsB
14317	0.0499016351	0.37941394	-0.0928134433	0.5545116000	-0.700525469	0.0145674840	-0.75860670	5.674274e-04	b0171	190855	pyrH
14318	0.3262320537	0.93918260	0.0604380733	0.8044612000	-0.529150021	0.0166139520	-0.61424222	6.978492e-04	b0172	191872	frr
14320	0.1119159541	0.44816718	-0.1663912682	0.9781884000	-0.324871077	0.1549272600	-0.68468382	2.754120e-02	b0174	193903	b0174
14323	-0.3587202072	0.78943106	-0.8656423937	0.0160840860	-0.449648881	0.0440743200	-0.37363311	4.024564e-03	b0177	196928	b0177
14324	0.2844542120	0.53363226	-0.2837495033	0.1203914600	-0.405703354	0.0015935702	-0.51127889	4.252830e-04	b0178	199482	hlpA
14325	0.4845279978	0.18922858	-0.0662304594	0.1540915200	-0.701844570	0.0002446194	-0.91164905	6.611612e-04	b0179	199971	lpxD
14326	0.1298938556	0.39070036	-0.2511489522	0.5504264000	-0.878582090	0.0001062673	-0.43074469	3.661016e-04	b0180	201101	fabZ
14327	-0.0560815116	0.75610970	0.0396267225	0.6232356000	-0.509352077	0.1581114000	-0.67576987	2.446718e-03	b0181	201560	lpxA
14340	0.4185787240	0.52284548	0.0430025812	0.6272444000	-0.229767781	0.8689196000	-0.88990380	1.494733e-02	b0194	216058	proS
14348	0.3924404444	0.70787026	-0.0142524681	0.9708760000	0.720369544	0.0421280000	0.12290126	6.588662e-01	b0208	228967	yafC
14359	0.7228614372	0.29231914	0.3396020845	0.5218492000	-0.048384292	0.8911398000	-0.82869076	2.571324e-02	b0220	239343	b0220
14361	-0.3461689885	0.45784012	-0.0550274806	0.8952562000	-0.043408150	0.8801222000	-0.66609216	1.435432e-02	b0222	242543	gmhA
14362	0.2869135613	0.80620508	0.4973133172	0.4017808000	1.030237218	0.3834488000	0.65228252	4.994260e-02	b0223	243327	yafJ
14365	0.3622528062	0.87846004	0.5640343416	0.7998130000	0.581769365	0.2093796000	1.06636928	4.662140e-02	b0226	245242	dinJ
14371	-0.3611359862	0.11907936	0.3817284010	0.2460868000	0.192980042	0.3106718000	0.94978615	4.516000e-04	b0232	251005	yafN
14372	-0.7179906245	0.01365142	0.5045724272	0.1883532000	0.349323028	0.3020040000	1.06050380	4.074000e-04	b0233	251301	yafO
14373	-0.7534343551	0.04120310	0.1479494489	0.4203642000	0.010596221	0.6055328000	0.30980717	5.261600e-02	b0234	251709	yafP
14379	0.0396368322	0.71693242	0.5244433772	0.5280116000	0.739234434	0.0355116000	0.63396748	4.686660e-02	b0240	256829	crl
14381	0.4190492940	0.28994636	0.3608684766	0.2905344000	0.634865109	0.0138810000	0.81594519	4.550000e-04	b0242	258612	proB
14382	0.4251261036	0.28991008	0.0998106867	0.2907776000	1.056773552	0.0136824000	0.78303124	4.526000e-04	b0243	259727	proA
14383	0.2966140147	0.59615080	0.3186894575	0.4787084000	0.641952746	0.0391396000	0.49006470	1.053408e-01	b0245	261552	b0245
14388	0.3645505238	0.78723332	-0.0335136720	0.8056832000	0.808336849	0.0108426000	0.23839083	7.997056e-01	b0250	263844	ykfB
14403	0.3516085048	0.48886188	0.5184739383	0.0396086000	-0.382024141	0.7716648000	0.49096515	7.048220e-02	b0265	277906	insA_2
14418	-0.0771821553	0.90783858	0.2414780965	0.7285216000	0.613660745	0.0654560000	0.71262466	2.432560e-02	b0280	293363	b0280
14420	-0.2369633029	0.64579134	0.1667835580	0.4280730000	0.735088322	0.0207082000	-0.03220645	8.243892e-01	b0282	295605	yagP
14421	-0.2370479151	0.72359430	0.2852555594	0.5424164000	0.664258792	0.0062132000	0.15745262	6.143092e-01	b0283	296016	yagQ
14434	0.1484855055	0.80742310	0.6407453080	0.2557734000	1.551227197	0.0246534000	0.91009095	3.157040e-02	b0296	310738	b0296
14448	-0.7849971901	0.29787350	-0.1487839817	0.8086562000	-0.284461596	0.6199346000	0.86497995	2.404960e-02	b0310	322920	ykgH
14452	0.0873955500	0.89484600	0.0246833607	0.9742846000	0.522829734	0.4127848000	1.46663640	1.106020e-02	b0314	327687	betT
14467	0.1791266420	0.70140122	1.2694161666	0.0772242000	0.938499625	0.0396070000	1.07069921	8.802200e-03	b0329	344708	b0329
14480	-0.1057634397	0.84506674	-0.0153606422	0.9766368000	0.847099406	0.1873762000	1.36571435	2.981080e-02	b0342	359473	lacA
14492	0.5305174744	0.43172238	0.2940085214	0.5750708000	-0.015935470	0.6011648000	0.67143372	3.529760e-02	b0354	374895	b0354
14496	-0.1545777226	0.87182804	-0.4108077854	0.6901710000	-0.546298354	0.4877082000	-0.80010935	2.655188e-02	b0358	378293	b0358
14497	0.0448506067	0.96300258	0.0236237621	0.7234160000	0.132578810	0.5801728000	-0.64880021	2.946346e-02	b0359	379068	b0359
14501	-0.0884473288	0.96548826	0.1705412554	0.3843618000	1.204634483	0.0457456000	-0.06362453	8.805252e-01	b0363	381115	b0363
14503	-0.2571357311	0.71160636	-0.2074757534	0.1837574000	0.057766260	0.2006350000	-0.52281392	2.269708e-02	b0365	383399	b0365
14504	-0.0388665169	0.82238444	-1.2570903070	0.2427742000	-1.746772150	0.8307760000	-0.71445101	2.659388e-02	b0366	384431	b0366
14506	-0.1724184404	0.93763574	-0.6779054279	0.4113084000	-0.476829084	0.8168168000	-1.17018412	1.335363e-02	b0368	386023	b0368
14511	-0.0117740452	0.70858304	-0.0119978486	0.7662378000	0.338894688	0.1061366000	0.65798218	3.389760e-02	b0373	390830	b0373
14512	-0.1739622745	0.83442888	0.3278668265	0.4867554000	0.009088432	0.9864698000	-0.71705034	3.437470e-02	b0374	391239	b0374
14519	0.0448174293	0.92123610	-0.3942834057	0.3542852000	-0.487186681	0.1837528400	-0.78949001	1.571287e-02	b0381	398053	ddlA
14523	-0.8162774024	0.37753726	0.0346160547	0.9606582000	-0.507838926	0.4230496000	-0.84481146	4.208734e-02	b0385	401927	yaiC
14527	0.5641510930	0.19903830	0.1920775924	0.7784776000	0.908615308	0.0424270000	0.10076900	8.792932e-01	b0389	405203	yaiA
14531	0.2111790497	0.69670536	-0.1738720876	0.6320454000	1.533888105	0.0020404000	1.47489118	1.360000e-04	b0393	407332	yaiD
14549	-0.4786509045	0.49587058	0.7629586562	0.1535836000	-1.235668845	0.0064418220	-2.22017400	2.479022e-05	b0411	429353	tsx
14553	0.3988685415	0.07306938	0.1157933296	0.8098350000	-0.688381143	0.0027069140	-0.65424288	6.936114e-02	b0415	432871	ribH
14554	0.3196015131	0.13641818	0.0679257500	0.3219910000	-0.800160950	0.0009539448	-0.29913966	5.805434e-02	b0416	433361	nusB
14558	-0.2286318356	0.67577010	-0.1225631915	0.6631876000	-0.282967567	0.0306191200	-0.58834902	1.616661e-03	b0420	436539	b0420
14559	0.0228805074	0.31255052	-0.0431791686	0.4400194000	-0.812528084	0.0042909220	-0.55364156	7.043582e-05	b0421	438426	ispA
14560	-0.3546991590	0.54239314	-0.1276223229	0.5953938000	-0.488093283	0.0100231740	-0.63154460	3.078186e-03	b0422	439326	xseB
14566	0.2243769334	0.36839416	0.0798431553	0.8078350000	-0.272295784	0.6211114000	-0.69347139	1.411559e-02	b0428	445039	cyoE
14567	0.5321670970	0.12893944	0.9766419015	0.6191032000	2.177437414	0.7384454000	-0.79447988	5.751488e-04	b0429	445941	cyoD
14568	0.4708468605	0.31985050	0.0914706689	0.5450180000	-0.093745118	0.9486994000	-0.88615684	5.057166e-04	b0430	446271	cyoC
14569	-0.0031314297	0.41289366	0.1556763709	0.3707766000	-0.484321956	0.1174215800	-0.81125734	4.016522e-03	b0431	446885	cyoB
14574	0.4045318050	0.88660506	-0.2852671390	0.8834678000	-0.288053136	0.2899124000	-1.29829192	2.779872e-03	b0436	453357	tig
14578	0.3076081315	0.49871150	0.3449664657	0.8743946000	-0.604898102	0.0106250040	-1.07378602	1.627082e-04	b0440	459675	hupB
14579	0.4677955504	0.25975808	0.8968629401	0.6119080000	-0.630023133	0.0310844400	-0.26976073	1.144814e-01	b0441	460139	b0441
14600	0.2936734625	0.21194068	-0.5386969764	0.2043212000	-0.468655286	0.6378594000	-1.06915622	1.202861e-02	b0463	482650	acrA
14608	0.2275191745	0.40806170	-0.0624487690	0.5199364000	-0.747830872	0.0101623300	-0.56823078	7.728312e-02	b0471	492300	ybaB
14611	0.1680165395	0.70575666	-0.1840875702	0.5911550000	-0.465610687	0.2549352000	-1.00016786	6.721538e-03	b0474	495399	adk
14628	-0.1731699598	0.83224968	-0.3910340889	0.9390542000	0.664515957	0.0753944000	0.58047930	8.738800e-03	b0491	514821	b0491
14634	0.0399375267	0.94723662	0.1949591929	0.7944322000	-0.201091311	0.6422798000	1.05607198	2.101200e-02	b0497	521485	rhsD
14654	0.6146363562	0.58392846	-0.2907778000	0.7066908000	-0.180846051	0.6103006000	1.19821934	4.247040e-02	b0517	543538	b0517
14658	0.4787344778	0.44477070	0.2905164566	0.5116308000	0.181373654	0.3255084000	1.71413163	5.285000e-03	b0521	548666	ybcF
14669	-0.2237097891	0.49607868	0.1494947027	0.7452838000	0.242203682	0.5700818000	1.04961960	3.224700e-02	b0532	557920	b0532
14671	-0.4757814095	0.81422772	-0.7946298882	0.1182509200	-1.820030400	0.0435142400	0.50311935	6.632540e-01	b0534	561553	ybcG
14679	0.0979184480	0.84366372	0.3836578275	0.4729728000	0.670556908	0.0852140000	0.75449805	4.526260e-02	b0543	566538	b0543
14689	-0.5831778313	0.53269150	0.2859220922	0.2175048000	-0.449544843	0.6000168000	-1.15700292	3.005458e-03	b0553	573981	nmpC
14715	0.3002175900	0.72303370	-0.1743694743	0.8413338000	0.750966007	0.2077884000	1.49453131	4.407000e-03	b0579	603741	ybdF
14723	-0.9200656515	0.26682898	0.0238912497	0.9712052000	-0.618160843	0.4556392000	-0.78537433	4.168996e-02	b0587	616477	fepE
14741	0.5256168041	0.27628866	0.4511584803	0.3232864000	0.302856053	0.3989468000	0.62262637	3.579060e-02	b0604	636050	b0604
14760	0.2533326667	0.80484588	1.3175939211	0.0738440000	0.207105372	0.7671770000	-0.91369185	3.524946e-02	b0623	655515	cspE
14764	-0.1919481798	0.68844290	0.1972094065	0.6783800000	0.249520583	0.5064072000	0.98053720	8.820600e-03	b0627	657170	ybeC
14767	0.2293542343	0.26051392	-0.0262825677	0.9286740000	-0.018454705	0.7058562000	0.76105907	2.309600e-03	b0630	659860	lipB
14768	0.3571915694	0.07242538	-0.0200615807	0.6973272000	0.195151319	0.6576838000	0.52657061	4.544600e-03	b0631	660602	ybeD
14772	0.3180039154	0.40655638	-0.2339848898	0.8498976000	-0.115583573	0.6093690000	0.64643251	1.701660e-02	b0635	664539	mrdA
14773	1.0066798381	0.11171554	-0.0154853600	0.7947150000	-0.240249739	0.1963888200	0.55927264	9.680000e-05	b0636	666471	ybeA
14774	0.2626880230	0.41451612	0.1467243143	0.8116194000	-0.369238270	0.1479508000	0.78145625	1.975400e-03	b0637	666942	ybeB
14777	0.1096849639	0.52094268	0.0154410293	0.4835934000	-0.013985378	0.5558406000	1.09681798	3.635400e-03	b0640	668797	holA
14792	-0.1273977541	0.71653912	-0.3670199881	0.2388370000	0.134450063	0.5525006000	0.91196151	3.170680e-02	b0655	685062	ybeJ
14794	-0.0739535424	0.80673806	0.4653691332	0.9827120000	0.615452843	0.0463568000	0.22566796	1.195328e-01	b0657	687566	lnt
14796	0.3875041669	0.92032168	-0.0183434139	0.2657970000	0.694083992	0.0184716000	0.52823626	2.397000e-03	b0659	690097	b0659
14797	-0.1473842387	0.26111724	-0.1863828096	0.8830092000	0.721996706	0.1682508000	0.52838274	2.490600e-03	b0660	690565	b0660
14801	0.1718961684	0.74747128	0.6029230674	0.4840758000	0.541121430	0.6646516000	1.12091072	1.873580e-02	b0667	694931	b0667
14802	0.2587588522	0.64979362	0.4805268377	0.4287480000	0.184656488	0.8071106000	1.21100949	1.712660e-02	b0669	695069	b0669
14813	0.3059745295	0.49054920	0.1589787315	0.6118856000	0.054925111	0.8565820000	0.59600406	2.440560e-02	b0683	708423	fur
14814	0.2903680714	0.49581914	0.0062197548	0.9861942000	0.190263411	0.5851142000	0.78322255	1.350660e-02	b0684	709158	fldA
14815	0.5580933610	0.22909924	0.1192845007	0.8845668000	0.269424739	0.2795874000	0.85541570	1.585420e-02	b0685	709828	b0685
14817	0.0923030408	0.83452236	-0.1531734872	0.5273028000	-0.117196341	0.9456748000	0.80531231	2.060000e-04	b0687	711210	seqA
14818	-0.1928909458	0.82231032	-0.0860402932	0.5298930000	0.092870895	0.9573222000	0.57555226	2.536000e-04	b0688	711781	pgm
14820	0.0042990505	0.99396322	0.3586021486	0.5302456000	0.298310227	0.5661430000	1.50030682	4.110800e-03	b0690	714170	ybfG
14821	-0.2714648607	0.68922320	-0.5091947382	0.3692552000	-0.576561706	0.2925708000	1.11606482	6.840600e-03	b0691	714611	ybfH
14839	0.3051270777	0.95739502	0.8530132790	0.0719424000	0.157214350	0.1901750000	0.92368921	1.745140e-02	b0707	737224	ybgA
14852	-0.4194221971	0.65993414	0.9451967134	0.1136088000	0.094169757	0.8293368000	1.95002767	3.854000e-04	b0720	751408	gltA
14853	0.0473733125	0.89422292	2.3319025013	0.0185978000	-0.530046364	0.2037112000	0.92397190	7.864000e-04	b0721	753400	sdhC
14854	0.1019341424	0.82990592	1.3698892888	0.0006894000	-0.621365436	0.1006860400	0.94297891	2.000000e-05	b0722	753790	sdhD
14855	-0.4179752704	0.58328764	2.0817253330	0.0195790000	-0.503419994	0.1196002200	1.00413830	5.017020e-02	b0723	754131	sdhA
14857	-0.0752697932	0.89611108	1.4332976773	0.0063396000	-0.296010521	0.2371226000	0.92877701	5.797800e-03	b0725	756687	b0725
14858	0.2357433599	0.89006064	1.5088318024	0.0015134000	-0.358844842	0.2077492000	0.59077035	2.454000e-03	b0726	756948	sucA
14859	-0.0208168421	0.81091328	0.5493363592	0.0142902000	-0.126609164	0.3609578000	0.64413344	2.654540e-02	b0727	759745	sucB
14861	0.3708840893	0.51847340	0.8749485943	0.0447214000	0.039146105	0.5112452000	0.17022808	2.275340e-01	b0729	762404	sucD
14862	0.0274761125	0.95003938	0.8108579482	0.2296000000	1.295732433	0.0124198000	1.18257357	2.162200e-03	b0730	763376	farR
14865	-0.2354679745	0.67605578	0.2355604109	0.5040330000	0.191000800	0.2545070000	1.46837508	0.000000e+00	b0733	769678	cydA
14866	-0.0191575420	0.83722322	0.2158786236	0.4173480000	0.423404586	0.1206492000	1.54370439	0.000000e+00	b0734	771265	cydB
14867	0.2450782986	0.56604962	0.1293707017	0.3443536000	0.530949820	0.0800000000	2.06758194	0.000000e+00	b0735	772532	ybgE
14868	0.3745610074	0.34466464	0.2462218383	0.0692092000	0.237501137	0.0859148000	1.39080681	0.000000e+00	b0736	772975	ybgC
14869	0.3467941081	0.07033500	0.6512591389	0.1348300000	0.433113038	0.2167252000	1.77365157	0.000000e+00	b0737	773380	tolQ
14870	0.9080909638	0.14717132	0.0128857752	0.2367580000	0.250508091	0.1057264000	1.25419596	0.000000e+00	b0738	774072	tolR
14871	-0.0176881421	0.14967506	0.2227725844	0.4209474000	0.826013718	0.0550936000	1.09263509	2.000000e-07	b0739	774565	tolA
14872	0.6078846832	0.31856752	0.3648209734	0.9396966000	0.489552544	0.0489600000	1.22163245	0.000000e+00	b0740	775963	tolB
14873	0.0666610731	0.04853794	-0.5834700459	0.7211928000	-0.037944735	0.6887874000	1.01546794	0.000000e+00	b0741	777290	pal
14874	0.5821885513	0.21846030	0.4551721446	0.8732996000	-0.256590078	0.4231994000	1.18008808	0.000000e+00	b0742	777821	ybgF
14875	-0.1685116300	0.70570744	-0.0126671529	0.9684730000	0.565093942	0.1291000000	1.34521844	7.572000e-04	b0750	780308	nadA
14878	-0.1561195904	0.82656744	0.2124757234	0.6035638000	0.113295875	0.8234694000	1.35045297	8.043400e-03	b0753	783160	b0753
14879	0.4589377291	0.47399598	0.0810271470	0.8583998000	0.918363458	0.0425186000	0.73313811	3.290900e-02	b0754	783856	aroG
14880	-0.0392713572	0.93944822	-0.1409840123	0.7126890000	1.041882652	0.0123356000	2.95007691	5.400000e-06	b0755	785066	gpmA
14881	-0.0458765971	0.99421542	0.4374390800	0.9860996000	0.912141419	0.0022088000	1.48400246	2.000000e-07	b0756	786020	galM
14882	0.0368914052	0.91264892	-0.4050286119	0.9690164000	1.255115051	0.0000006000	2.38306472	0.000000e+00	b0757	787061	galK
14883	-0.0701465752	0.89616788	0.0322584158	0.4254236000	1.794614201	0.0000000000	3.50529358	0.000000e+00	b0758	788206	galT
14884	0.1211995735	0.93463678	-0.0639341826	0.9515240000	2.259564519	0.0000002000	3.18629763	0.000000e+00	b0759	789262	galE
14886	-0.3494016404	0.50965656	-0.2694036793	0.3640868000	0.142833520	0.5930216000	1.03859819	8.356200e-03	b0761	792079	modE
14887	0.6085995459	0.41253038	0.0433450915	0.9220758000	2.004088047	0.0054196000	2.30662547	3.600000e-06	b0762	792996	b0762
14889	-0.1939438209	0.78499498	0.0260156789	0.4128326000	1.235706304	0.0008752000	0.98702863	4.864000e-04	b0764	794086	modB
14890	-0.2032128054	0.59414598	-0.2009297394	0.7789096000	0.717683803	0.0014564000	0.60140715	1.314600e-03	b0765	794777	modC
14891	-0.1690351612	0.82735296	-0.5244207250	0.5724908000	0.831394831	0.3546580000	1.50370421	1.350800e-03	b0766	795836	ybhA
14892	0.2705483963	0.64551498	0.4966707052	0.4507828000	1.369741967	0.0113524000	1.70128609	4.584000e-04	b0767	796809	ybhE
14893	0.2645973444	0.73985896	-0.1517069620	0.7860392000	2.649682889	0.0021862000	2.40293825	5.400000e-05	b0768	797845	ybhD
14895	0.1281808166	0.87529072	0.0538619260	0.8885888000	2.180862205	0.0009916000	1.09175250	7.893400e-03	b0770	800110	b0770
14896	-0.2829763425	0.71321212	-0.9296286430	0.4174768000	NA	1.0000000000	1.76990917	5.316000e-03	b0771	801702	b0771
14897	-0.1186313614	0.79542122	-0.6488706406	0.2072764000	1.263242582	0.0097048000	1.62532756	6.114000e-04	b0772	804221	ybhC
14898	-0.0794061959	0.89495310	0.4956128821	0.4177612000	0.812605610	0.3785076000	1.34711753	3.878400e-03	b0773	805656	ybhB
14903	-0.4260668245	0.97400596	0.0234607512	0.5660972000	0.748471101	0.1490068000	0.96657506	1.225600e-02	b0778	810501	bioD
14904	-0.2301889870	0.71821980	0.3221570716	0.5930542000	NA	1.0000000000	1.31547750	6.124800e-03	b0779	811749	uvrB
14905	0.0940152481	0.91203960	-1.3902177179	0.3561818000	-1.060264112	0.3772190000	1.35279343	2.637400e-03	b0780	813962	b0780
14906	-0.4437463698	0.40859394	0.2091752644	0.5322878000	0.873073621	0.0359224000	0.62527546	2.064540e-02	b0781	815267	moaA
14910	-0.6982299179	0.18757718	0.2745263781	0.2366044000	0.543402363	0.0810440000	0.53428452	4.057660e-02	b0785	817518	moaE
14911	0.2071290919	0.69050810	-0.2528979674	0.6101920000	0.791962902	0.1662480000	1.72086364	1.960000e-04	b0786	818107	b0786
14912	-0.1693289185	0.73210002	-0.4811873541	0.3855638000	0.193397378	0.6596364000	1.13841588	8.359000e-03	b0787	819016	b0787
14922	0.4729661603	0.49095588	-0.2566282112	0.5014548000	1.221783853	0.0205764000	2.03009811	8.120000e-05	b0797	829095	rhlE
14923	0.6697929739	0.40587880	0.1835802915	0.7562838000	0.662067598	0.2719450000	1.05917403	9.446000e-03	b0798	830691	ybiA
14924	0.2157609171	0.67759660	-0.0357088901	0.9311514000	-0.203677526	0.5949780000	1.31042576	1.145000e-03	b0799	831293	dinG
14925	-0.4563152879	0.47735712	-0.0347724035	0.9504838000	-0.557895584	0.2640880000	0.93963180	1.811200e-02	b0800	833471	ybiB
14926	0.0453156002	0.95225162	0.2588802035	0.6450580000	0.036936903	0.9271696000	1.26929607	1.249200e-03	b0801	834574	ybiC
14927	0.2513705809	0.68731784	0.2416950419	0.5871420000	1.358407307	0.0075982000	1.62533931	3.056000e-04	b0802	835888	ybiJ
14930	0.6993212847	0.44657680	0.0081733910	0.5027744000	0.706813173	0.0293966000	0.38146442	4.845618e-01	b0805	837472	b0805
14935	-0.2518733508	0.44091224	0.8255336458	0.1747964000	-0.007099026	0.4286028000	0.74986032	6.496000e-03	b0810	844687	glnP
14936	0.2187205008	0.99087294	0.7326080021	0.1360620000	NA	0.9887468000	0.70707672	1.120260e-02	b0811	845481	glnH
14937	0.4755192235	0.33473738	0.8503516099	0.0761544000	1.525285822	0.0047126000	2.31474242	1.280000e-05	b0812	846631	dps
14939	0.0317672118	0.94349422	0.4309152568	0.4022376000	0.802158884	0.0643106000	2.17908503	4.200000e-06	b0814	848673	ompX
14940	-0.1715448381	0.72308198	-0.0574652426	0.8981956000	0.373761909	0.3299356000	0.99557663	1.626200e-03	b0815	849237	b0815
14941	0.0289070142	0.93993352	0.0621070315	0.9023612000	0.415928407	0.2909328000	1.06677351	8.888000e-03	b0816	850894	b0816
14942	0.2126242332	0.74549988	-0.0851853886	0.6980236000	-0.119424732	0.1986274400	0.86196978	3.492000e-03	b0817	851406	b0817
14944	0.5574706198	0.39766368	0.6519572355	0.4825512000	0.332789003	0.5847000000	1.97697016	5.560000e-05	b0819	853047	b0819
14945	0.4518759738	0.38623060	-0.1749858407	0.7354060000	0.229235733	0.4220490000	1.11045119	5.088000e-04	b0820	854186	b0820
14947	0.0910833899	0.87241408	0.0037230612	0.9959698000	0.666600963	0.1318500000	2.63893850	1.140000e-05	b0822	857436	b0822
14950	-0.2991921597	0.55957350	0.8536089135	0.2684990000	-0.142744087	0.7309080000	0.97213470	4.619000e-03	b0825	861793	b0825
14951	-0.3212203148	0.50280626	0.0672845322	0.3195286000	0.679568863	0.0004460000	1.25666901	4.000000e-07	b0826	862603	moeB
14952	-0.0839321702	0.50384106	0.3854532034	0.3161398000	0.920111637	0.0004322000	1.59009907	2.000000e-07	b0827	863353	moeA
14953	0.3495230022	0.48828272	-0.1841028444	0.7912040000	0.774636972	0.0383242000	0.89188995	1.494000e-04	b0828	864791	ybiK
14954	0.0887415468	0.79661972	0.3621854017	0.2218196000	0.281707694	0.5357670000	1.14377322	1.260000e-05	b0829	865776	b0829
14955	-0.2586799269	0.49792354	0.6442154366	0.2436356000	-0.676747300	0.2323612000	0.69356272	2.382400e-03	b0830	867634	b0830
14959	0.4665860594	0.94767974	0.2232389051	0.4716886000	0.220208934	0.7192384000	0.82880073	2.099240e-02	b0834	873558	b0834
14960	0.5799884644	0.33713216	0.0283464669	0.9729474000	0.767547766	0.5958128000	1.15254492	3.300200e-03	b0835	874933	b0835
14963	-0.1152836256	0.85739180	0.0017366901	0.9981342000	0.342947045	0.4378406000	0.86387306	2.205840e-02	b0838	878077	b0838
14964	-0.4517467579	0.57926108	-0.4413198994	0.4726154000	-0.533145035	0.3108220000	1.22918291	1.817000e-03	b0839	878950	dacC
14966	0.0613728329	0.91077228	-0.2171527024	0.6714548000	0.251240752	0.6627758000	1.53402314	5.046000e-04	b0841	881015	b0841
14967	0.4374189409	0.46085374	0.2903193955	0.4710694000	0.569027009	0.2044942000	1.52011326	2.510000e-04	b0842	881896	b0842
14968	0.6328465941	0.39045584	-0.3229172271	0.5741578000	-0.025267828	0.9466616000	1.12025123	1.500400e-03	b0843	883169	b0843
14972	0.7727159617	0.41004978	0.0764020627	0.8421622000	0.979654366	0.0644544000	1.29887879	5.377400e-03	b0847	886357	b0847
14973	0.2490031074	0.60646884	-0.2777281953	0.6627086000	0.434709971	0.2017390000	1.82450362	7.300000e-05	b0848	888312	b0848
14974	0.5772847018	0.37926970	-0.0906249489	0.8343964000	-0.304785038	0.4007176000	0.96531416	7.939600e-03	b0849	888719	grxA
14975	-0.0693870052	0.88771566	-0.8644533803	0.0607156800	-0.216737875	0.6771216000	0.65898683	1.860600e-03	b0850	889136	ybjC
14976	0.2355906485	0.73161906	-0.1934449894	0.2390028000	0.035442903	0.7938226000	1.25928186	3.660000e-05	b0851	889424	mdaA
14978	-0.0640642554	0.90335734	-0.1352362871	0.7442396000	-0.117023792	0.7380340000	1.26247184	8.076000e-04	b0853	891180	b0853
14985	-0.3828964104	0.73065786	-0.2285386204	0.6166038000	-0.696211724	0.1614757000	0.91725616	4.061460e-02	b0860	898067	artJ
14988	0.2365434816	0.99359788	-0.2282699277	0.4301240000	-0.161485680	0.5152122000	1.34154171	1.180000e-05	b0863	900480	artI
14989	0.0703317172	0.57064740	-0.2678892778	0.5091628000	0.228446169	0.9968478000	1.33952737	6.200000e-06	b0864	901229	artP
14990	0.4438129334	0.50147294	0.9065515002	0.0704372000	0.726661264	0.0963564000	1.41182077	1.542600e-03	b0865	902175	b0865
14991	0.2044127923	0.79907428	0.0087402252	0.6001242000	0.665277189	0.0140706000	2.05259555	4.000000e-07	b0866	902816	b0866
14992	-0.0629370672	0.80620496	0.2546120985	0.5882162000	0.800147484	0.0117320000	1.54691073	4.000000e-07	b0867	903140	b0867
14993	-0.0890813759	0.84726218	0.1707503017	0.6954448000	0.319318675	0.3257362000	0.94426675	9.599400e-03	b0868	903963	b0868
14994	0.1121978752	0.81288296	0.2425692505	0.4592780000	0.520638020	0.1048650000	0.51493165	1.857100e-02	b0869	905075	b0869
14995	0.0388440291	0.81609764	0.2070906230	0.4672320000	0.747201064	0.0627628000	0.97289408	8.458600e-03	b0870	906536	b0870
14997	-0.3571045166	0.65023186	0.2052408100	0.7073632000	0.018399014	0.2247434000	1.65798819	3.440000e-04	b0872	909405	b0872
15001	0.0786665689	0.87158258	-0.2484666130	0.5880126000	0.141660485	0.8258016000	1.15897201	1.717000e-03	b0876	914696	b0876
15002	0.0259806116	0.96652480	-0.3577429254	0.3619972000	0.133395130	0.7365996000	1.45435091	1.880000e-04	b0877	916351	b0877
15005	0.2171018196	0.59906584	-0.2241262168	0.6075150000	0.121645685	0.7770310000	0.75788428	3.751140e-02	b0880	920589	cspD
15006	0.5806226533	0.28055538	0.4551695413	0.6545312000	0.025825624	0.9422572000	1.18556431	7.324000e-04	b0881	921136	b0881
15008	-0.1073746171	0.82804698	-0.0116816068	0.9798408000	-0.262519401	0.4996556000	1.23727333	3.718000e-04	b0884	924448	infA
15010	0.2622068449	0.92329660	0.3569794599	0.9322184000	0.317918857	0.4192148000	0.96947817	5.862600e-03	b0886	925697	cydC
15013	0.5929756952	0.31787048	0.2426299668	0.5247768000	0.660331247	0.1047070000	1.47546343	2.082000e-04	b0889	930818	lrp
15014	0.3229017726	0.58269192	0.2869010576	0.5142932000	-0.026759283	0.9267802000	1.34144721	3.068000e-04	b0890	931447	ftsK
15015	0.0050002314	0.43216546	0.5421559726	0.5461174000	0.288115140	0.7642638000	0.90919437	1.264000e-04	b0891	935592	lolA
15016	0.4718561954	0.14520190	-0.1844824676	0.5930554000	-0.009886689	0.7506998000	0.84209253	1.063780e-02	b0892	936217	ycaJ
15019	-0.2072756114	0.84653164	0.9436590833	0.0327326000	0.733489955	0.1523618000	0.41625714	2.242156e-01	b0895	941637	dmsB
15020	0.0838890399	0.86954664	0.8206610644	0.0342430000	0.088372462	0.2514890000	0.85312843	3.781600e-02	b0896	942256	dmsC
15025	-0.1413313873	0.78121028	-0.3481321841	0.5514394000	-0.148915233	0.7759878000	1.17372441	1.283220e-02	b0901	947891	ycaK
15026	0.0737576884	0.90377022	0.6765847206	0.2033786000	0.400526770	0.4148836000	1.59178264	2.122000e-04	b0902	948563	pflA
15027	0.9882710429	0.24501212	0.3961607528	0.5342150000	-0.093549024	0.9535174000	0.83348858	4.222660e-02	b0903	949495	pflB
15028	0.3893931018	0.47366634	0.0952803709	0.7617508000	0.917996147	0.0357070000	1.12509159	1.344800e-03	b0904	951832	focA
15030	-0.2553978280	0.60693012	-0.0092657889	0.9863652000	-0.185719299	0.5782110000	0.81960609	5.816800e-03	b0906	954985	b0906
15031	-0.0491804158	0.92962770	0.4629349793	0.5395958000	-0.448910008	0.8912572000	1.09689336	5.580000e-05	b0907	955876	serC
15032	0.3071723092	0.60757528	-0.1194473044	0.9192608000	0.633540453	0.3571930000	0.63038784	5.304000e-04	b0908	957035	aroA
15037	0.1381918609	0.26163318	0.2505098092	0.8029044000	-0.368280287	0.7835018000	1.06386263	2.732000e-04	b0913	962465	ycaI
15038	0.5453332696	0.23525066	-0.0346120189	0.5407734000	0.214040019	0.8527644000	0.74873795	4.522000e-04	b0914	964844	msbA
15041	0.4523603947	0.62642716	0.4701594990	0.1938776000	0.054285367	0.3687282000	1.04697897	4.650000e-04	b0917	968896	b0917
15042	-0.2981067565	0.63169558	0.7128956327	0.1944334000	1.174216736	0.3676520000	1.17697788	1.774800e-03	b0918	969079	kdsB
15045	0.0652751237	0.73634122	0.0500211186	0.4999694000	-0.383595241	0.0823246800	0.55815792	2.075060e-02	b0921	971760	smtA
15047	-0.0478492612	0.68013886	-0.5530959708	0.2995492000	-0.681148686	0.0138206260	0.46351805	3.362000e-04	b0923	973872	mukE
15048	-0.2483451428	0.54818960	0.3052739231	0.6363458000	-0.142991390	0.0450548200	0.77196640	8.442000e-04	b0924	974550	mukB
15049	-0.2229922508	0.74250822	0.0144117157	0.8360514000	0.872952722	0.0367374000	0.91918723	5.345520e-02	b0925	979270	ycbB
15050	0.0663663100	0.81109008	0.1857169434	0.6351114000	0.071252246	0.1031666000	0.88208607	1.240000e-05	b0926	981298	b0926
15051	0.2662919587	0.52625236	0.1449225666	0.6153004000	0.304513725	0.3879580000	1.01728109	4.000000e-06	b0927	981873	b0927
15053	0.5101751388	0.28024732	0.0080052743	0.9868294000	-0.936905251	0.0282739600	-1.86315874	2.464246e-04	b0929	984117	ompF
15055	0.2386579884	0.62196872	0.0023878298	0.9944096000	0.147581132	0.6584704000	1.21239198	5.018000e-04	b0931	987377	pncB
15062	-0.3178916516	0.66375050	-0.1776673345	0.7718730000	0.078321199	0.8691166000	0.95041816	3.332300e-02	b0938	996082	b0938
15063	-0.4356879647	0.57448636	-0.0520050093	0.9403334000	0.245845050	0.4756060000	0.73300065	2.624680e-02	b0939	996713	b0939
15070	-0.3300365968	0.54362498	-0.1077124411	0.8377602000	0.443266676	0.3441238000	1.81124113	5.180000e-05	b0946	1004139	b0946
15071	0.0991061239	0.87363464	-0.0797104510	0.9075204000	-0.354857274	0.4574176000	0.78830112	3.990280e-02	b0947	1004714	b0947
15080	-0.2210840881	0.69706866	0.5571123217	0.2611218000	0.378408060	0.4177378000	0.92055066	5.873200e-03	b0956	1016708	ycbG
15082	0.5071360177	0.26232632	0.0779674568	0.7974254000	-1.271703796	0.0046488040	-0.72776732	1.007355e-02	b0958	1018633	sulA
15090	-0.1167140780	0.93960500	-0.1374053259	0.7478110000	-0.283391720	0.2585308000	0.97431210	3.326000e-04	b0966	1026627	b0966
15092	0.2560370569	0.62494480	0.0665920512	0.8905022000	0.004480310	0.9898626000	0.82621385	1.165640e-02	b0968	1028287	b0968
15093	0.5090177288	0.08274204	0.5887987398	0.5413290000	0.457583409	0.0578990000	1.05718366	1.517800e-03	b0969	1028562	yccK
15094	0.9983677254	0.04756676	-0.3221009790	0.8631146000	1.064861441	0.0065024000	0.56536277	1.378206e-01	b0970	1028982	yccA
15102	-0.0456649405	0.96797298	0.1789248880	0.5996860000	0.134255093	0.2386564000	0.96796608	6.136000e-03	b0979	1037519	appB
15111	-0.3587398726	0.53455016	-0.0698399669	0.9107930000	0.152649567	0.7384328000	0.73638474	4.355160e-02	b0987	1047662	b0987
15115	0.2601272475	0.76998668	0.3773941862	0.6821438000	0.298931069	0.5282928000	1.10642477	1.825600e-03	b0991	1050070	sfa
15118	-0.0761206593	0.93095956	-0.0174596355	0.9764534000	0.628513416	0.1910452000	1.20385229	3.504600e-03	b0994	1054484	torT
15124	0.0369729701	0.71028842	0.4777757074	0.5835152000	0.460703262	0.6997152000	0.92574997	4.827000e-02	b1000	1061079	cbpA
15134	0.2218380214	0.82887870	-0.0492366043	0.7565060000	-0.234723020	0.5230754000	-0.53406534	4.685392e-02	b1010	1069996	b1010
15170	0.5136821659	0.33570542	0.1927493937	0.3458888000	-0.361658620	0.9658166000	0.83986242	7.664200e-03	b1048	1107558	mdoG
15172	0.1856932248	0.68144860	0.4339251056	0.3458312000	0.351255906	0.2788308000	0.67463302	4.516920e-02	b1050	1111802	yceK
15183	0.3087290136	0.53079236	0.1969698781	0.6335964000	-1.278855320	0.0270641800	-0.62144050	6.375640e-02	b1061	1119465	dinI
15192	0.1912287081	0.76207764	-0.0543103095	0.6941014000	0.053675174	0.9314456000	-0.55555788	5.168206e-03	b1070	1127637	flgN
15193	0.0042226824	0.89205058	-0.2188974720	0.5012708000	-0.108031572	0.9263006000	-1.14137565	1.938477e-03	b1071	1128058	flgM
15194	-0.1447478744	0.82304810	-0.3261635085	0.4073388000	0.007914569	0.9374474000	-0.60936285	3.318214e-02	b1072	1128427	flgA
15195	0.0172061440	0.87404838	-0.5769192413	0.0259429400	-0.238435366	0.3307890000	-0.60349686	1.481697e-02	b1073	1129241	flgB
15196	-0.0875436770	0.74408112	-0.8165577704	0.0015647036	-0.229889798	0.1480172200	-0.68597921	9.642686e-04	b1074	1129661	flgC
15197	-0.0776955756	0.96824600	-0.8130604557	0.0001490221	-0.286662789	0.1102251000	-1.08292534	3.203390e-04	b1075	1130077	flgD
15198	0.1474500210	0.49553222	-0.9228373883	0.0006510204	-0.273807329	0.0771118200	-0.74667238	5.381534e-04	b1076	1130797	flgE
15199	0.2722824605	0.32645248	-0.5619026799	0.0044615400	-0.503459272	0.1207473800	-0.89125673	7.001538e-03	b1077	1132025	flgF
15212	0.1679724752	0.25380374	-0.2503909788	0.4558694000	-0.668352873	0.0145506520	-0.22367034	6.086474e-01	b1090	1145874	plsX
15214	0.1808134763	0.51999024	-0.2839348593	0.4559386000	-0.295031497	0.0996821800	-0.56977712	6.379408e-03	b1092	1147951	fabD
15220	0.3212869221	0.71387474	-0.1284931634	0.2654998000	-0.139816970	0.7470880000	0.92887009	2.573400e-03	b1098	1153358	tmk
15221	-0.0758483570	0.45081582	0.3695239761	0.5442390000	0.287204013	0.8954270000	0.92914936	1.520000e-05	b1099	1153989	holB
15223	0.1987931735	0.78711402	0.6267578281	0.3513404000	-0.883091034	0.0815522600	-1.15524378	5.657198e-03	b1101	1156092	ptsG
15236	0.4954610562	0.34829042	0.3738041579	0.3497260000	0.715189344	0.0900880000	1.21609004	2.804000e-04	b1114	1168741	mfd
15239	0.6752021851	0.04173974	-0.0238621208	0.7246060000	0.380876488	0.2377440000	-0.24322433	5.898910e-01	b1117	1174857	b1117
15246	0.6592929376	0.00725176	0.0707379165	0.8434854000	-0.042187210	0.2147408000	0.16145267	5.334076e-01	b1124	1181053	potC
15247	0.5886467680	0.01266484	0.1556451995	0.4553400000	0.023275073	0.6657240000	0.35136176	3.597338e-01	b1125	1181844	potB
15269	0.1432814084	0.78256316	-0.0531708148	0.2973140000	0.030614501	0.8997076000	-0.75961957	1.718605e-03	b1147	1201479	b1147
15270	-0.4274430582	0.62247674	-1.0203846868	0.0815698200	0.113086297	0.9280392000	-0.61961478	1.498748e-04	b1148	1202049	b1148
15271	-0.3132941756	0.52444520	-0.7839148523	0.0567875000	-0.267486001	0.5181564000	-0.96114169	5.801658e-04	b1149	1202393	b1149
15272	-0.1186148122	0.40461324	-0.3763070438	0.0666439200	-0.582717937	0.1729118600	-0.63954723	4.841574e-03	b1150	1203772	b1150
15274	-0.5778400133	0.40104778	0.0238375385	0.4336438000	-0.625609350	0.0602259600	-0.99887551	4.264306e-04	b1152	1204428	b1152
15275	-0.0621900489	0.56578396	-0.4427805181	0.1683447600	-0.911996060	0.1289743200	-0.78319738	7.474378e-04	b1153	1205146	b1153
15297	0.0624347844	0.48890642	-0.1904724136	0.0406925200	-0.231734136	0.1185554400	-0.65195520	4.983894e-03	b1175	1222772	minD
15305	0.1805182306	0.71486506	0.3658692288	0.0439100000	-0.841919972	0.0002947174	-0.37802374	2.000708e-02	b1183	1228990	umuD
15306	0.1069306351	0.71500716	0.5161735919	0.0439706000	-0.756388247	0.0002936716	-0.54560206	1.992752e-02	b1184	1229410	umuC
15311	0.0755544393	0.42327906	0.1702697130	0.3691478000	-0.189877414	0.7460654000	-0.79835754	2.886682e-03	b1189	1235794	dadA
15312	0.4698994321	0.41123730	0.6118940845	0.3545762000	-0.016700335	0.7518266000	-0.90477025	2.477576e-03	b1190	1237102	dadX
15320	-0.0291735452	0.34648190	0.7417103120	0.0316988000	-0.113920019	0.3545308000	-0.91654444	1.610096e-04	b1198	1245919	ycgC
15321	-0.6221303471	0.09158768	0.9953129215	0.0134704000	-0.361615172	0.0723077400	-0.82069450	1.208380e-06	b1199	1247348	b1199
15322	-0.3749488808	0.07638956	0.6496069502	0.0695576000	-0.626074608	0.0801934000	-1.02822918	7.308928e-05	b1200	1247991	b1200
15329	0.2135432626	0.99001068	0.3996104034	0.2923086000	-0.732101264	0.1034734000	-0.78758973	1.290625e-02	b1207	1259151	prsA
15348	-0.0717149256	0.43496010	0.5177190594	0.0122714000	0.368999901	0.8793656000	0.47460568	7.209094e-01	b1226	1283366	narJ
15349	0.5510090292	0.53816888	0.7452252769	0.0400266000	0.130600130	0.4352092000	-0.39464684	8.986584e-01	b1227	1284073	narI
15363	0.7610053284	0.03956512	0.7149000865	0.1886988000	4.047396397	0.1179898000	1.01372461	6.126000e-04	b1243	1298206	oppA
15364	1.0323034329	0.02356018	0.7097682460	0.1428442000	0.176983545	0.6899800000	1.10692096	1.512400e-03	b1244	1299923	oppB
15365	0.5203378180	0.02489250	0.4594578191	0.0695274000	-0.752931629	0.4074184000	0.00562322	3.379420e-02	b1245	1300858	oppC
15375	0.0763342378	0.87753042	0.0728591042	0.8510802000	0.864069657	0.0397690000	0.92930783	8.583600e-03	b1255	1309944	yciC
15389	0.0267488059	0.98730542	0.5336822490	0.8277972000	NA	1.0000000000	-1.52849703	6.781884e-03	b1269	1323876	yciL
15402	0.0470868818	0.92005110	0.7888145202	0.5207904000	-0.639886178	0.0477606600	0.11685515	4.203234e-01	b1282	1339683	yciH
15403	0.3042891331	0.62325586	0.4389977833	0.4079048000	0.086080268	0.7967018000	0.67940247	3.271040e-02	b1283	1340134	osmB
15408	-0.0940889996	0.82443480	-0.1594255304	0.7023376000	-0.543166755	0.0959254200	-1.09840464	1.939250e-02	b1288	1347275	fabI
15416	0.0512397148	0.94350820	-0.0614067200	0.9091254000	-0.010328258	0.9827718000	-0.88317390	3.921376e-02	b1296	1354826	b1296
15426	0.6628276770	0.49388378	-0.2491303059	0.5282280000	-1.425200777	0.0105437740	-0.16461643	1.682522e-01	b1306	1366050	pspC
15427	0.4175951037	0.32138986	-0.2460760556	0.6471512000	-0.959018736	0.0117852060	0.53346061	4.499258e-01	b1307	1366417	pspD
15444	0.1707146417	0.66936752	-0.1215808010	0.8097828000	-0.465538215	0.3513556000	-1.32829786	2.839572e-03	b1324	1385329	tpx
15450	-0.6123600261	0.44101918	-0.0940336014	0.8546718000	0.602458191	0.1869578000	0.93133291	9.567800e-03	b1330	1391915	b1330
15474	-1.8069075447	0.44032490	1.0121092091	0.3120352000	0.105123076	0.8990812000	0.97903791	3.691660e-02	b1353	1415572	sieB
15483	0.2397767188	0.76167820	-0.7549752186	0.1657414800	0.673515930	0.0541920000	2.87367192	5.600000e-06	b1361	1419754	b1361
15499	0.8518529406	0.31921520	-0.4606012984	0.5046882000	-0.385337190	0.6503000000	-1.74396096	1.862998e-03	b1377	1432784	b1377
15504	0.5557016840	0.82551252	-1.0882216297	0.0480817200	-0.283047320	0.4511288000	-0.36811738	4.532084e-01	b1382	1442715	b1382
15505	-0.4833781382	0.97416800	-1.0495871696	0.0479553600	-0.264595004	0.4506416000	0.22427738	8.121428e-01	b1383	1442898	b1383
15517	1.4665529307	0.84273072	-0.4341283986	0.3577150000	-1.547194950	0.0152960300	-0.26160746	2.591436e-01	b1395	1456078	b1395
15518	-0.6411383702	0.96988040	-0.8837535439	0.5246686000	-0.694171307	0.0101536580	-0.19847656	3.793532e-01	b1396	1457506	b1396
15525	0.1740337874	0.92391102	0.4379948224	0.2256436000	0.570779790	0.0352798000	0.27717164	1.307548e-01	b1403	NA	yi21_2
15537	-1.1601250544	0.36134740	0.8310254656	0.1401132000	-0.309585924	0.4568848000	-1.32794770	8.197696e-03	b1415	1485256	aldA
15545	-0.0897427408	0.86224656	0.5168352018	0.3170768000	1.408562062	0.0226258000	-0.31421756	3.934954e-01	b1424	1493880	b1424
15556	-0.2801105424	0.57621254	0.3882562931	0.3783364000	0.070487225	0.8520660000	0.66834289	4.282100e-02	b1435	1503763	b1435
15586	-0.0538192654	0.48615688	0.5970410704	0.0352508000	0.234179173	0.2546810000	-0.03588524	8.404824e-01	b1465	1532961	narV
15588	-0.5994366142	0.04933108	0.4708669999	0.0696888000	0.328237410	0.1889744000	-0.14325320	7.759476e-01	b1467	1534334	narY
15595	0.4154158103	0.09131762	0.7708784764	0.0275068000	-0.233591451	0.3900066000	-0.05303190	6.528714e-01	b1474	1544425	fdnG
15596	0.6599530222	0.21782670	0.8068432596	0.0156732000	0.662542821	0.5335380000	0.24054628	6.326866e-01	b1475	1547485	fdnH
15626	-0.5206429736	0.86847722	-2.9510220204	0.3955810000	NA	0.8567392000	-1.23380651	3.083734e-02	b1505	1585877	b1505
15632	0.0643874893	0.97833374	-0.2202817425	0.9091526000	-0.252353695	0.5754826000	-1.06214239	1.005624e-02	b1511	1595641	b1511
15633	-0.0691809976	0.96345820	0.2716473968	0.7898466000	-0.111612078	0.6139966000	-0.51364656	3.071678e-02	b1512	1597312	b1512
15651	0.7764120748	0.13123132	-0.4672558394	0.0658006200	-0.811192741	0.0266362400	-0.11166125	5.773016e-01	b1530	1616201	marR
15656	-0.2051589192	0.73621740	0.2475836905	0.7610048000	0.961694759	0.0356470000	0.10384819	7.878970e-01	b1535	1619984	ydeH
15658	0.0425021399	0.97270050	0.2557172698	0.8001310000	-0.896747867	0.0492831000	0.42368575	4.924324e-01	b1536	1621129	ydeI
15659	0.0694611961	0.93688402	-0.5048541818	0.5290580000	-1.445912361	0.0251174000	-0.58985514	9.133292e-02	b1537	1621797	ydeJ
15667	-0.3601237576	0.66551802	0.6474141694	0.4367040000	0.344863841	0.5000688000	1.26754844	5.884800e-03	b1545	NA	b1545
15677	-0.5822154648	0.04303930	-0.6582882097	0.3962322000	-0.157701487	0.5275794000	-0.20470082	9.459050e-01	b1555	1637082	b1555
15721	0.4864759793	0.61361148	0.1777547880	0.6589786000	0.151389626	0.9296838000	0.66934765	1.882880e-02	b1600	1670174	b1600
15740	-0.2455194668	0.72767802	1.5967070792	0.1619164000	0.553073835	0.2358482000	1.23445630	1.576540e-02	b1619	1694297	hdhA
15758	-0.0772580406	0.86715706	-0.5558313384	0.3963724000	0.267706873	0.6787918000	-1.04603298	1.804422e-02	b1637	1712972	tyrS
15786	0.1708435766	0.71806490	0.6599026482	0.3789826000	-0.061526000	0.9034972000	0.83856430	9.148200e-03	b1667	1743724	b1667
15832	0.5086664668	0.50903598	-0.8015604124	0.0826859000	-0.018059166	0.8834572000	-0.65475610	1.219994e-02	b1713	1792581	pheT
15833	0.0529426686	0.31983588	-0.7082692492	0.1179525600	-0.220844852	0.7280678000	-1.34540855	4.255880e-03	b1714	1794983	pheS
15836	-0.1999438707	0.53304840	-0.7214405086	0.0340305800	-0.076001690	0.3955948000	0.16710303	3.289654e-01	b1717	1796826	rpmI
15838	0.2207915448	0.67951534	-0.7510489260	0.0678560400	-0.271732008	0.5607598000	-0.94630945	1.327947e-02	b1719	1797666	thrS
15856	-0.1317610522	0.27934108	-0.0116974117	0.7788090000	-0.016794372	0.4373506000	0.64780424	4.252420e-02	b1738	1818323	celA
15861	-0.0361694340	0.96605642	0.1708887695	0.7046778000	1.740671373	0.0136268000	0.61902550	4.144760e-02	b1743	1822164	b1743
15864	-0.2609990648	0.91785494	0.1250467622	0.4708120000	-0.134066357	0.7057548000	-0.99578081	1.960100e-02	b1746	1825284	b1746
15910	-0.0918662467	0.83936422	0.6985778846	0.3857936000	0.295805317	0.3885460000	0.78106501	9.116600e-03	b1792	1873912	b1792
15935	-0.5434097666	0.57096468	1.2559446720	0.0553542000	-0.721388976	0.1230781000	-1.10259456	1.416429e-04	b1817	1899072	manX
15936	0.0131562422	0.54465534	0.5573549034	0.0194688000	-0.239558911	0.2131248000	-0.51783913	2.144382e-04	b1818	1900106	manY
15946	-0.5895821330	0.33958238	0.4351563595	0.6714274000	0.276584066	0.4536566000	0.65558555	3.841840e-02	b1828	1907189	b1828
15947	0.3355797571	0.49120600	-0.1145750413	0.8067396000	1.106686956	0.0189896000	0.20876569	5.672512e-01	b1829	1908719	htpX
15950	0.3610840500	0.43029526	-0.1581994229	0.6855784000	-0.239731352	0.5021958000	-0.73587605	2.039442e-02	b1832	1912655	b1832
15960	0.2270104260	0.61354874	0.0357239316	0.9324566000	0.249202230	0.4719684000	0.61901315	2.548560e-02	b1842	1922132	holE
15961	-0.1831850670	0.71349338	0.3951555400	0.8209560000	0.835439182	0.0454558000	-0.28697709	4.004264e-01	b1843	1922464	b1843
15965	-0.1265908282	0.74211040	0.3124389375	0.5980280000	-1.203652525	0.0319804400	-0.19009992	5.439008e-01	b1847	1927058	yebF
15966	0.1315243708	0.82220098	0.3664199628	0.3857598000	-1.446181863	0.0056380200	-0.79878997	1.045263e-01	b1848	1927481	yebG
15972	-0.4665447326	0.54765936	0.0741205991	0.8600482000	-0.575742128	0.1640268200	-0.75149835	4.988830e-02	b1854	1934673	pykA
15982	0.0352363806	0.34325424	0.2776356599	0.5857006000	-0.707581010	0.0449627800	-0.76407037	5.380178e-02	b1864	1944435	yebC
15983	0.1741183559	0.58653114	-0.2940765517	0.5540672000	-0.656009143	0.0041630960	-0.32233265	1.810376e-02	b1865	1945204	ntpA
15984	0.0962050255	0.63484442	-0.3630486176	0.2817088000	-0.546885515	0.0066218380	-0.37720934	1.091903e-01	b1866	1945774	aspS
15989	0.1471735135	0.97439642	0.0789897918	0.5110894000	0.018041498	0.5746272000	-1.10662090	1.534451e-02	b1871	1950470	b1871
16017	-0.2409088392	0.80403306	-0.7186354454	0.2133732000	-0.842635186	0.0466993800	-0.20305814	7.852576e-01	b1900	1980578	araG
16023	-0.4482912818	0.46265436	0.4078404107	0.4939566000	-0.344678716	0.4367326000	0.63088925	4.360980e-02	b1906	1986274	yecH
16059	-0.3979637719	0.02846418	-0.6902298057	0.0124032140	0.364742951	0.6730804000	-0.26808699	1.868922e-02	b1945	2017109	fliM
16060	-0.3592924557	0.19870728	-0.7763576400	0.0612483000	0.024883895	0.6827856000	-0.73932213	4.428676e-02	b1946	2018114	fliN
16062	-0.3400932642	0.90130726	-0.8182831703	0.0042586720	0.002837347	0.2695680000	-0.78648789	2.083876e-02	b1948	2018892	fliP
16063	0.2317184720	0.48339702	-0.8178351954	0.0281525600	-0.430156346	0.8436690000	-0.55727426	1.856708e-02	b1949	2019638	fliQ
16074	-0.2931220606	0.28078600	0.9235860954	0.3516284000	-0.896702531	0.0188682200	0.63125545	3.522204e-01	b1961	2027941	dcm
16104	0.7394702483	0.15753374	0.4642229045	0.0820434000	0.588669550	0.0363018000	-0.06482831	7.316830e-01	b1996	NA	yi22_3
16105	0.6999387478	0.15881354	0.6076060364	0.0682336000	0.680484153	0.0325736000	0.26384004	6.891278e-01	b1997	NA	yi21_3
16108	1.1526331131	0.31445684	-0.1657986179	0.7738472000	-1.459365426	0.0316337600	0.05027713	9.283964e-01	b2000	2068405	b2000
16117	-0.4640413530	0.53901950	1.0486342242	0.0797952000	-0.914914640	0.0640403200	-0.89065156	4.703118e-02	b2009	2077811	sbmC
16142	0.2080137883	0.18921574	-0.1949875506	0.8058678000	-0.546608557	0.0201496600	0.01001929	9.417612e-01	b2034	2102107	yefG
16147	0.3248816269	0.07251676	0.3171641800	0.7992640000	-0.603125700	0.0340497600	-0.13790066	4.579758e-01	b2039	2107161	rfbA
16148	0.2732916480	0.09612284	-0.5295073917	0.7874676000	-0.544419206	0.0056622620	-0.02497411	8.844636e-01	b2040	2108099	rfbD
16149	0.3950618755	0.27053800	0.4804455024	0.9579632000	-0.630694910	0.0203112200	0.08744597	8.941420e-01	b2041	2108999	rfbB
16157	-0.7767277908	0.22043930	-0.4321290722	0.3113876000	-0.837357989	0.2021198000	0.82374530	2.018140e-02	b2049	2120106	cpsB
16158	-0.4298077475	0.38617738	-0.0480578744	0.8393068000	-1.377292872	0.5146122000	0.54757311	1.545260e-02	b2050	2121545	yefD
16196	0.3786954412	0.19315472	0.6321836592	0.0164406000	0.684052739	0.0148982000	0.34983642	1.974542e-01	b2088	NA	b2088
16197	0.3880686482	0.19275556	0.6804451955	0.0165572000	0.474740389	0.0150654000	0.16721991	1.978832e-01	b2089	NA	tra5_4
16201	0.0025929545	0.63428696	0.1531246311	0.0263570000	-0.111058866	0.4519020000	-0.67234134	1.793171e-02	b2094	2171617	gatA
16202	-0.4324500223	0.64832540	0.7644907198	0.1058964000	-0.650547569	0.0886313600	-0.53873441	2.321804e-02	b2095	2172079	gatZ
16203	-0.1353937611	0.90330686	0.6484301933	0.4366566000	0.200367622	0.5966256000	-0.74278961	4.372316e-02	b2096	2173370	gatY
16204	-0.2870360419	0.51159818	0.9876887152	0.0929518000	0.148601495	0.7205858000	0.98248672	3.383400e-03	b2097	2174532	b2097
16245	-0.1479159801	0.86209078	0.1475882615	0.8074796000	-0.347496788	0.4188438000	-0.80346975	3.865798e-02	b2137	2223529	yohF
16252	-0.7485933337	0.24035974	0.1828177214	0.7410504000	-0.832269540	0.0562300600	-0.88722266	1.133850e-02	b2143	2228864	cdd
16276	0.2152645051	0.59831614	2.4972698963	0.0007812000	0.255774140	0.7464508000	0.32807013	4.773944e-01	b2167	2256739	fruA
16277	-0.7470890300	0.70945358	3.0539724586	0.0000120000	-0.450071953	0.3515678000	0.09648001	4.360286e-01	b2168	2258447	fruK
16278	0.1166755909	0.54046782	3.5908351713	0.0011724000	-0.590923459	0.0834514000	0.11465102	7.396174e-01	b2169	2259386	fruB
16284	-0.3591067169	0.61197664	0.5436216793	0.4321486000	-1.063997315	0.0469579800	-0.73691592	8.235292e-02	b2175	2266999	b2175
16290	0.5830885507	0.26947962	-0.1979232493	0.7567318000	0.867348168	0.0279368000	0.81539336	1.479820e-02	b2181	2274913	yejG
16308	-0.3800550599	0.31832764	-0.7535952668	0.1193167000	-0.650349443	0.7465362000	-1.40856928	4.387326e-02	b2200	2293382	ccmB
16319	-0.0305566785	0.94594556	-0.3612099731	0.5175558000	0.227262664	0.7565040000	0.88217728	1.557660e-02	b2211	2303992	yojI
16323	-0.3214404051	0.74235072	0.2812312091	0.6499800000	0.043437864	0.9070258000	-1.30926765	3.690952e-03	b2215	2308666	ompC
16341	0.3857214057	0.43466536	0.6816481962	0.1001786000	-0.158592226	0.8177942000	1.09160551	7.220000e-05	b2234	2341885	nrdA
16342	0.1170543590	0.18297292	0.7871905693	0.0370542000	-0.024193833	0.8009306000	0.96975035	0.000000e+00	b2235	2344404	nrdB
16343	0.3857700769	0.36960068	0.4475815812	0.1305974000	-0.041754768	0.8809790000	1.26434622	1.400000e-06	b2236	2345535	yfaE
16364	-0.5817923838	0.30017658	0.3052118407	0.4002912000	-0.146991702	0.9101978000	0.75526288	4.550120e-02	b2257	2367929	b2257
16368	0.3405793542	0.91116072	0.4512022529	0.0773884000	0.589231896	0.1492310000	-0.78198333	4.954660e-02	b2261	2372024	menC
16384	0.0057391834	0.77942700	0.9889535794	0.2173264000	-0.824987845	0.0166034400	-0.42009004	4.345622e-02	b2277	2388532	nuoM
16385	0.2903467005	0.67499018	-0.1224220099	0.2895210000	NA	0.0409438800	-0.56382662	1.740670e-03	b2278	2390225	nuoL
16386	0.2341815820	0.95933584	0.2112454460	0.5864988000	-0.532420832	0.0505521400	-0.87332205	3.496412e-04	b2279	2392067	nuoK
16387	-0.4284006729	0.64562276	0.2028604255	0.3305448000	-0.537915850	0.0012006686	-0.51181091	4.470182e-06	b2280	2392366	nuoJ
16388	-0.1556814324	0.40878176	0.2749284747	0.5505854000	-0.949707657	0.0003541076	-0.94562459	6.042952e-06	b2281	2392928	nuoI
16389	-0.0705210269	0.15863348	-0.1038617809	0.2452208000	-0.637599409	0.0033616460	-0.72653844	9.650748e-08	b2282	2393485	nuoH
16390	-0.8743369293	0.15184046	0.6482284935	0.0785270000	-0.262941704	0.0159186880	-1.45486280	8.130264e-08	b2283	2394463	nuoG
16391	-0.1076142090	0.16696170	0.7961604872	0.0556454000	-0.756585217	0.0042315320	-1.21183415	1.308486e-08	b2284	2397238	nuoF
16392	-0.5139610932	0.38530512	0.0722243719	0.0238114000	-1.119192751	0.0008516654	-1.16490962	3.772688e-08	b2285	2398576	nuoE
16393	-0.3683660201	0.37230430	0.6364723973	0.0123652000	-0.695435197	0.0001580430	-0.95917722	1.242631e-08	b2286	2399075	b2286
16394	-0.1530403860	0.41657796	1.0021469525	0.0005322000	-1.219767617	0.0003530226	-1.26232814	1.155026e-08	b2287	2400971	nuoB
16395	-0.6032096138	0.55962758	0.9944054068	0.0129344000	-1.458494321	0.0020141640	-1.05377280	5.045340e-06	b2288	2401649	nuoA
16406	-0.1614363492	0.62391684	0.0218567395	0.5625978000	-0.839118821	0.0047865660	-0.89117271	2.930080e-02	b2299	2415654	b2299
16407	-0.2159054588	0.46103624	0.3019874749	0.3516198000	-0.789518706	0.0133941100	-0.04615462	2.694286e-01	b2300	2416254	b2300
16419	0.6390678890	0.32504948	1.1003930355	0.0096660000	-0.060255877	0.5715992000	-0.52813386	3.264450e-01	b2312	2425741	purF
16420	0.1683522526	0.33249376	0.9134485530	0.0099810000	-0.351164924	0.5589044000	-0.01103715	3.584656e-01	b2313	2427295	cvpA
16430	-0.3028229756	0.48088322	-0.1117033719	0.8690314000	-0.260655632	0.5746482000	-1.84069723	2.122094e-03	b2323	2437405	fabB
16450	0.2439406880	0.58246490	-0.4565065487	0.3430910000	-0.936542081	0.0412856400	-0.77014678	7.960006e-02	b2344	2458320	fadL
16478	0.3606645679	0.76536278	-0.5533000301	0.2899362000	-0.590276452	0.3397880000	-1.06498495	1.069217e-02	b2373	2487276	b2373
16498	-0.7326122824	0.31740946	0.6636398218	0.3244120000	-0.921634216	0.0657710600	-1.35846656	6.105922e-04	b2393	2510062	nupC
16514	-0.2626262069	0.24074872	0.8831151302	0.0125308000	-0.076777543	0.9434796000	-0.78221450	9.615420e-05	b2415	2530784	ptsH
16515	-0.5427009422	0.09391404	0.5657122829	0.0013418000	0.048181086	0.2639334000	-0.89132190	1.819728e-06	b2416	2531086	ptsI
16516	-0.3172249899	0.21913718	0.3997178813	0.0327360000	-0.580308914	0.2776082000	-1.08538874	1.503844e-04	b2417	2532854	crr
16523	-0.0751313916	0.93742278	-0.2734210805	0.5356534000	-0.114423994	0.6597246000	-0.81668978	3.984982e-02	b2424	2538699	cysU
16525	-0.3219525421	0.59231952	-0.1456840858	0.7192864000	-0.454246201	0.2435182000	-1.37029224	2.003684e-03	b2426	2540852	yfeF
16597	0.4665049081	0.13996922	0.2289934710	0.1813650000	-0.868248003	0.0714083000	-0.96915258	3.737256e-02	b2498	2617266	upp
16606	-0.4519787542	0.15985146	0.7146902954	0.0148938000	-0.418615107	0.0642945600	-0.58259238	1.633915e-01	b2507	2627978	guaA
16607	-0.4061090458	0.15994210	0.9050702216	0.0147174000	-0.393168160	0.0644105800	-0.24903558	1.646941e-01	b2508	2629624	guaB
16613	0.2544437076	0.46923186	0.0354032687	0.8086730000	-0.301762576	0.4254112000	-0.52650115	3.803426e-02	b2514	2636321	hisS
16632	0.4289406985	0.54469950	-0.0235080272	0.9660186000	-0.948413540	0.0211714000	-1.24819161	4.050912e-03	b2533	2660462	suhB
16640	0.5418906664	0.59218510	0.1953167418	0.7885452000	-0.062958783	0.6658028000	-0.75342112	1.705481e-02	b2541	2668249	b2541
16644	-0.0514616887	0.82264976	0.0256527702	0.9143164000	-0.345679452	0.9077214000	-1.47692337	2.011596e-02	b2545	2671720	b2545
16650	0.1057414266	0.82129650	-0.1468269243	0.6415180000	-0.474451701	0.2837500000	-0.97649778	4.981690e-03	b2551	2681274	glyA
16670	-0.1114769546	0.49939870	-0.6862620511	0.0030193100	-0.223333100	0.8527200000	0.37127097	1.310600e-03	b2571	2704822	rseB
16671	-0.5413107601	0.16440272	-0.7343101523	0.0002120302	0.097050593	0.7086532000	0.59676565	1.036000e-04	b2572	2705775	rseA
16672	-0.3963914476	0.21479304	-0.9049525178	0.0052750120	-0.015380374	0.8214486000	0.51094622	1.972600e-03	b2573	2706457	rpoE
16673	0.0418170992	0.96794512	-0.5930845316	0.3926080000	-0.140213290	0.7401576000	-0.86371208	3.304328e-02	b2574	2707440	nadB
16692	-0.2642815856	0.68707792	-0.2671163588	0.6325606000	2.109006305	0.0153622000	0.68558844	4.967840e-02	b2597	2734174	yfiA
16701	-0.2634348520	0.72271694	-0.3525727081	0.2514562000	-0.296590885	0.7088568000	-0.75728873	1.608819e-02	b2606	2741203	rplS
16717	-0.2507362612	0.76447124	-0.8226005390	0.2194916000	-0.173512064	0.7008124000	1.26338130	2.525820e-02	b2624	2755665	alpA
16738	0.0115572114	0.98494070	-0.1380774029	0.8669208000	0.044550543	0.9224014000	0.70915887	2.913600e-02	b2647	2775167	b2647
16759	-0.2492925224	0.57130810	-0.0785222798	0.8295742000	-0.741382836	0.0726592400	-1.07590576	1.673016e-03	b2669	2795112	stpA
16764	0.2724892520	0.76885326	-0.4145654234	0.2759596000	0.459084973	0.3847074000	1.16712875	7.440000e-05	b2674	2797990	b2674
16765	-0.1732723625	0.94577854	-0.0713767970	0.7023794000	0.353185645	0.0122862000	0.87398855	5.400000e-06	b2675	2798397	nrdE
16766	-0.1595875473	0.64385336	0.1588167716	0.8820852000	0.402284263	0.0824976000	0.70520208	1.512200e-03	b2676	2800523	nrdF
16767	0.1057911313	0.19212886	-0.8489937047	0.0593558600	0.900725602	0.0157920000	-0.56040610	8.910392e-03	b2677	2801836	proV
16768	1.0063382655	0.02224496	-0.3648633919	0.0071131640	0.486513251	0.0349348000	-0.34147865	1.010085e-03	b2678	2803039	proW
16769	0.8897495237	0.03052960	-0.6083918015	0.0981645000	-0.074355729	0.5525314000	-0.44280424	2.972900e-02	b2679	2804153	proX
16772	-0.0077515505	0.99159314	0.1382263688	0.8361910000	-0.129128621	0.4186494000	-1.00379212	1.225750e-02	b2683	2807376	ygaH
16773	-0.0257135989	0.95811056	-0.2292696252	0.6858112000	-0.119859766	0.7734032000	-0.79236422	3.204618e-02	b2684	2807791	emrR
16780	0.2667454291	0.56996742	-0.0433476167	0.9314276000	0.060741031	0.8584326000	-0.98317448	6.551910e-03	b2696	2815983	csrA
16783	0.1472226916	0.59642808	0.5326874290	0.1468616000	-0.662253914	0.0511894200	-1.10921240	3.301790e-03	b2699	2819731	recA
16784	-0.3717707072	0.80979992	0.5842366668	0.3786786000	-0.433401553	0.0577677200	-0.80880128	1.982141e-03	b2700	2820872	ygaD
16787	-0.5619404103	0.32550948	-0.4086620697	0.6951574000	0.050591928	0.9116864000	-0.86749481	1.037185e-03	b2703	2823419	srlA_2
16788	-0.7248835639	0.09811456	0.4111597536	0.2821578000	-0.156489508	0.3166422000	-0.86598833	7.885528e-03	b2704	2824385	srlB
16801	-0.3706581737	0.79282164	-0.3200328359	0.4443418000	-0.218259654	0.9808836000	0.55068241	3.997200e-02	b2717	2839596	hycI
16825	-0.2033495059	0.88508612	-0.3114727471	0.3724012000	-0.089287800	0.9170096000	-0.66483800	4.850942e-03	b2741	2863582	rpoS
16826	0.1445405684	0.95919240	-0.0672947045	0.3286492000	0.055150275	0.4905860000	-0.70212405	3.391986e-04	b2742	2864637	nlpD
16840	0.0513730288	0.76058130	-0.6223553977	0.0150461940	-1.036243355	0.0178492840	-0.34011259	6.715984e-01	b2756	2876811	b2756
16841	-0.4646056064	0.98102758	-1.0785156572	0.0043596520	-0.622240147	0.0322860000	0.23709605	7.631372e-01	b2757	2877411	b2757
16842	0.5825870392	0.76416624	-1.0633563774	0.0024826320	-0.608410070	0.0209088200	-0.17599709	4.954168e-01	b2758	2878078	b2758
16843	-0.3292715255	0.74803912	-0.9204739373	0.0431100600	-1.150623103	0.2064964000	0.49614370	4.992492e-01	b2759	2879178	b2759
16846	0.4452808969	0.53456240	-0.1773997281	0.7173518000	-1.418561295	0.0468732000	-0.18206322	6.264122e-01	b2762	2884601	cysH
16853	-0.0299783143	0.73797902	0.3867350251	0.7424382000	-0.910087234	0.0380508600	-0.73989175	3.456664e-01	b2769	2891942	b2769
16855	0.0208985681	0.59534360	-0.6998511858	0.2041504000	-0.487021064	0.2293888000	0.69065279	3.327220e-02	b2771	2893585	b2771
16860	0.1239743720	0.86107752	-0.0031937844	0.6487928000	-0.332517621	0.9939230000	-0.95649308	1.142086e-02	b2776	2898918	ygcE
16864	0.3552201691	0.49830626	0.2385681254	0.7254034000	-0.395356762	0.2649918000	-1.13698771	4.898258e-03	b2780	2905051	pyrG
16880	-0.6240606926	0.48003158	0.4762874842	0.4437518000	-1.175369101	0.0198298960	-1.29526448	1.132737e-03	b2796	2925251	sdaC
16881	-0.7617861572	0.60291950	0.8593625790	0.2662190000	-0.835766527	0.4303258000	-0.99495641	6.109762e-03	b2797	2926598	sdaB
16885	-0.2001344635	0.80398932	-0.3492476158	0.5202758000	-1.377278284	0.1090960200	-1.00166010	1.908190e-02	b2801	2931257	fucP
16906	-0.3219721453	0.76565314	-0.4735292215	0.5067390000	-0.626984073	0.2546158000	-1.06852826	1.083612e-02	b2825	2960175	ppdB
16907	-0.1456493244	0.71194424	-0.0598603818	0.5488110000	-0.232628517	0.3452702000	-0.90226736	6.416232e-03	b2826	2960739	ppdA
16911	0.5301047395	0.14815088	0.2766565898	0.4800222000	-0.522350169	0.1588081400	-0.56228517	1.971993e-02	b2830	2965469	b2830
16925	-0.4797997920	0.36907226	0.3566244461	0.5220308000	-0.430676086	0.2950998000	-0.78775605	2.240390e-02	b2844	2981433	b2844
16946	0.2730481290	0.80401726	-0.0123811802	0.6317658000	0.030688267	0.6757012000	-0.75730182	1.781471e-02	b2866	2997367	b2866
16947	-0.0014834550	0.77284826	0.3258413550	0.4500760000	0.226025057	0.9563342000	-0.60063447	6.913814e-03	b2867	2999636	b2867
16951	0.0635480191	0.97992168	0.0039217700	0.7668692000	-0.527009922	0.5189724000	-0.97084141	4.983400e-02	b2871	3004531	b2871
16970	0.1777277625	0.13862208	-0.1856385691	0.4742750000	-0.355768545	0.1003640200	-0.74489526	1.798415e-04	b2890	3030677	lysS
16971	0.6933264689	0.13432080	-0.3348586842	0.4576712000	-0.497395219	0.2639132000	-1.30305510	1.446729e-04	b2891	3032204	prfB
16983	0.3574785753	0.66396642	1.0814764694	0.0862982000	-0.098979741	0.9478068000	-0.54674372	1.677063e-03	b2903	3043188	gcvP
16984	-0.0540984137	0.82610284	0.7389890844	0.0087312000	0.136924422	0.7004844000	-1.27929753	2.138200e-08	b2904	3046180	gcvH
16985	-0.1015361056	0.83032522	0.9306244236	0.0209106000	0.166254722	0.5417890000	-1.38979313	1.403849e-07	b2905	3046593	gcvT
16986	0.3958310462	0.42694376	0.3111893408	0.3982994000	0.004687601	0.8604598000	-0.67424220	4.358712e-02	b2906	3048135	visC
16987	0.2234134682	0.35000674	0.2477326014	0.9448228000	0.072178937	0.6500538000	-0.50963517	1.270473e-02	b2907	3049360	ubiH
16992	0.5883085888	0.45400056	0.3565413113	0.7881610000	-0.415276877	0.3583610000	0.79534446	4.745540e-02	b2913	3054198	serA
17003	0.4036706383	0.50550900	0.4422043354	0.2842408000	0.929518174	0.0172770000	0.92248077	2.241600e-03	b2924	3065967	yggB
17010	0.6736639567	0.64790510	-0.4173333956	0.3085044000	-0.326526910	0.4567530000	-1.00412923	4.127248e-02	b2931	3073203	b2931
17014	0.1300894067	0.72484886	-0.2138052533	0.7088466000	-0.102717710	0.7975958000	-0.86214444	7.544364e-03	b2935	3076663	tktA
17021	0.0460245818	0.94774448	0.0767308237	0.8893920000	-0.784413094	0.0664190400	-0.92016884	4.275688e-02	b2942	3083725	metK
17043	-0.5769286814	0.40606510	1.2229569512	0.1544020000	-0.981635226	0.0860009200	-2.00063889	2.051072e-05	b2964	3102684	nupG
17052	-0.4705238942	0.44307230	-0.3152664275	0.0897395400	0.668656083	0.0190388000	-0.33335955	2.252294e-01	b2974	3114114	b2974
17064	-0.1156206761	0.89292516	-0.1688983535	0.8626258000	-1.407335507	0.0493604000	-0.39023810	3.477290e-01	b2986	3131146	b2986
17097	0.0004477680	0.93441772	-0.5153095768	0.1624691000	-0.705226454	0.0224528400	0.10833942	7.957672e-01	b3021	3164867	b3021
17098	0.1079606122	0.93332790	-0.7371314010	0.1620969200	-0.961518685	0.0223435600	-0.26037785	7.908364e-01	b3022	3165264	b3022
17099	-0.1124476841	0.90783858	-0.3489783030	0.5808164000	-1.766535461	0.0748760200	-1.06072977	2.965580e-02	b3023	3165765	b3023
17111	0.1796900137	0.16046818	-0.4977798937	0.0850572400	-0.440971921	0.9934250000	-0.73041803	4.674850e-02	b3035	3175125	tolC
17118	0.3841061113	0.53967144	-0.1647958210	0.6786462000	-0.340949325	0.4547040000	-0.65063990	4.891910e-02	b3042	3181796	b3042
17136	0.0310275582	0.95597996	0.0862103934	0.9046608000	-0.095835518	0.8485464000	-0.99527694	6.221742e-03	b3060	3201965	b3060
17140	0.1102319802	0.91524166	-0.7782121552	0.2039024000	-0.417780869	0.3523568000	-1.11913745	2.406696e-02	b3064	3206171	ygjD
17143	0.6038696140	0.22207484	-0.4511379378	0.3054532000	-0.083329821	0.7223960000	-0.98200249	1.398415e-02	b3067	3209688	rpoD
17151	0.2876129353	0.85739028	0.1982504025	0.6959164000	-0.002444310	0.8308734000	-0.66636503	2.133570e-02	b3076	3219238	ebgA
17152	-0.1352267599	0.90255348	-0.5211963866	0.6795606000	0.140096780	0.5210780000	-0.55164171	1.087762e-02	b3077	3222367	ebgC
17154	-0.4700858595	0.77368800	-0.5740448655	0.3099996000	-0.293386715	0.6832938000	-0.81689376	2.867156e-02	b3079	3224442	ygjJ
17155	0.2428365896	0.87774154	-0.2659867597	0.3358358000	0.127875303	0.9446202000	-0.53419372	4.532784e-02	b3080	3225529	ygjK
17167	-0.3087609018	0.61296906	0.2835381859	0.6784968000	0.528636644	0.9534582000	-0.54873723	3.160946e-02	b3092	3239969	uxaC
17170	-0.1923997864	0.97230946	0.1510340348	0.7616444000	0.933643215	0.0027622000	-0.07391278	9.971388e-01	b3095	3244413	b3095
17171	0.1774228356	0.98164060	-0.0005935736	0.7702010000	0.860859033	0.0033798000	0.07894611	9.999518e-01	b3096	3245079	yqjB
17172	0.5720501290	0.25947350	0.8148225401	0.0222728000	0.810388894	0.0069908000	0.43276091	4.151000e-03	b3097	3245594	yqjC
17173	0.0977646514	0.08096194	0.8173855831	0.0024078000	0.693063862	0.0009628000	0.74677661	4.128600e-03	b3098	3246015	yqjD
17174	0.4984620343	0.42879148	0.7112062755	0.0027584000	0.666092808	0.0028632000	0.12154189	5.228200e-03	b3099	3246323	yqjE
17175	-0.0987636185	0.62799778	0.7480326286	0.0375932000	0.487151282	0.0294236000	0.45254938	1.543804e-01	b3100	3246728	b3100
17212	-0.8305787870	0.46329390	-1.1214836862	0.1837348400	-0.671425005	0.1032560800	-0.83239763	9.369898e-03	b3139	3281326	agaC
17213	-0.1667673617	0.42360742	-0.4643292233	0.0321923800	-0.245102110	0.1652209800	-1.05267793	2.548204e-04	b3140	3282130	agaD
17214	-0.5997028619	0.67184858	-1.1944134240	0.2183106000	-0.463292202	0.4390724000	-2.32939592	9.054276e-05	b3141	3282911	agaI
17218	-1.3038216271	0.44139574	-1.0264529989	0.2381746000	-1.322531749	0.1417631800	-1.38719073	2.062704e-02	b3145	3287982	yraK
17235	0.6059924492	0.16831392	-0.8931912692	0.0423609400	-0.497531291	0.0067647520	-0.41533397	1.559031e-02	b3162	3302612	deaD
17236	0.5821844241	0.08109734	-0.5503465629	0.0257955000	-0.706375576	0.0007769124	-0.57949669	9.078212e-04	b3163	3304681	yhbM
17237	0.4304905491	0.20451166	-0.4788903755	0.1632571000	-0.387824331	0.0087838200	-0.71570532	9.595728e-04	b3164	3305674	pnp
17239	0.0762406804	0.44394060	-0.1962584114	0.9274292000	-0.521778547	0.0112348440	-0.62973166	3.786828e-04	b3166	3308474	truB
17240	0.3482526545	0.38113772	0.1110961273	0.7000068000	-0.672766231	0.0011861124	-0.72978212	1.235843e-04	b3167	3309419	rbfA
17241	0.0816525904	0.33979408	-0.1734587927	0.4170864000	-1.103240329	0.0048194780	-1.04904517	1.014714e-04	b3168	3309983	infB
17242	0.1691406116	0.33697010	-0.4572257486	0.4425200000	-0.192076011	0.0032860740	-0.65094912	3.911872e-05	b3169	3312680	nusA
17243	0.3946779530	0.38163924	0.1503705472	0.5938556000	-0.549753150	0.0892074400	-0.77932320	1.124733e-03	b3170	3314195	yhbC
17250	0.0727173290	0.79423660	0.1336173805	0.6832274000	-0.294994529	0.8852098000	-0.76195190	4.786376e-03	b3179	3323676	ftsJ
17265	-0.8158385707	0.32913522	0.0592415724	0.9549714000	-0.276526674	0.8151556000	-0.74645786	4.545244e-02	b3194	3335107	yrbE
17266	-0.0325047848	0.21859830	-0.3757352329	0.5703944000	-0.225360643	0.3754188000	-0.52977802	1.390095e-02	b3195	3335897	b3195
17268	0.0036835093	0.57432870	-0.0939899902	0.7312386000	0.175796257	0.2645198000	-0.83585214	1.679160e-02	b3197	3337907	yrbH
17269	0.6046971056	0.09550164	-0.1269432109	0.8757618000	0.382406877	0.4216618000	-0.63197550	2.874578e-03	b3198	3338914	yrbI
17274	0.4438233444	0.04706022	-0.0736308329	0.9392256000	-0.321213157	0.3293066000	-0.71410779	3.597730e-04	b3203	3342814	yhbH
17275	0.2979360459	0.06289330	0.1526369157	0.5590050000	-0.072867687	0.7084916000	-0.62504503	1.586448e-02	b3204	3343219	ptsN
17278	0.2677929961	0.58172796	0.0116335958	0.9791296000	0.172826486	0.6041168000	-0.89294869	1.426301e-02	b3207	3345093	b3207
17282	0.1522638890	0.90717052	-0.5353077605	0.5155470000	-0.003307740	0.9961194000	-0.96936140	4.698358e-02	b3211	3349756	yhcC
17300	0.3220774337	0.45052770	0.1893466863	0.9149798000	-0.255274760	0.2798394000	-0.80577525	1.098052e-02	b3229	3373417	sspA
17310	-0.3083894809	0.67398186	-0.0066773954	0.9876174000	0.104011706	0.8630980000	1.00350364	1.948040e-02	b3239	3382492	b3239
17321	0.3703548579	0.70385468	0.3107395543	0.6048510000	0.040330753	0.8911012000	-0.73518404	4.400906e-03	b3251	3396681	mreB
17325	0.2981310215	0.30498116	-0.0708431115	0.7215844000	-0.823067029	0.4234004000	-1.31831443	2.388984e-05	b3255	3402073	accB
17326	0.4218443620	0.30389032	0.2014960817	0.7213640000	-0.196727185	0.4234574000	-1.63113258	2.198440e-05	b3256	3402554	accC
17330	0.2496464839	0.29269346	-0.3755433703	0.2240066000	-1.280051254	0.0003950838	-0.95619676	5.872538e-04	b3260	3406917	yhdG
17331	0.3641940550	0.28697712	-0.3307125190	0.2278470000	-0.529051129	0.0017483792	-0.89118082	6.351754e-04	b3261	3407908	fis
17335	-0.0258279996	0.90046652	-0.4720586798	0.6875396000	-0.099851422	0.5600414000	-1.41347566	7.468886e-03	b3265	3410501	acrE
17345	0.2819600434	0.04997050	0.0003726817	0.6238816000	0.099076481	0.9939496000	-0.71580290	1.124596e-02	b3282	3427480	yrdC
17349	0.2425324713	0.47313946	-0.2816148039	0.2430610000	-0.456497742	0.2771824000	-0.85782388	3.417058e-02	b3287	3430327	def
17357	-0.8555632086	0.75763822	-0.4422883238	0.1122053000	-0.393382471	0.6874936000	-0.57324148	1.759578e-02	b3294	3436253	rplQ
17369	0.3891821595	0.24624166	0.9013357900	0.2866154000	-1.069531917	0.7977634000	0.77978917	1.006560e-02	b3306	3442790	rpsH
17382	-0.1561410694	0.70263258	-0.7255336935	0.0786449000	-0.256593447	0.2574078000	-0.61687750	7.643416e-03	b3319	3448322	rplD
17383	0.5969679217	0.63203350	-0.5404667798	0.0615047200	-0.213955347	0.6952966000	-1.00275437	2.850458e-02	b3320	3448934	rplC
17396	-1.3080930900	0.02970924	-0.3836286050	0.3372522000	0.423562935	0.8943638000	-0.15429290	7.353976e-01	b3333	3460556	yheK
17402	0.4557949370	0.76857964	0.3665697503	0.9950194000	-0.030111706	0.7185672000	-1.04390224	3.503564e-03	b3339	3466782	tufA
17403	-1.4168066242	0.64401800	-0.4006117701	0.5616928000	0.312257020	0.7823882000	-0.77278169	1.583627e-03	b3340	3468037	fusA
17404	NA	0.43213068	-0.2778899385	0.1433205000	-0.140364713	0.8865222000	-0.62349802	1.797737e-02	b3341	3470179	rpsG
17412	0.2620954152	0.76709828	-0.3560842038	0.4657960000	-0.323741560	0.4781572000	-1.48982609	6.484372e-04	b3349	3474544	slyD
17420	-0.0388789313	0.47630990	0.2702634660	0.5937938000	-0.513889578	0.0767318600	-1.39949832	1.212541e-03	b3357	3482757	crp
17436	-0.2955623721	0.96288260	-0.6374958770	0.3981952000	-1.233593169	0.1731910200	-0.84346302	4.653136e-03	b3373	3499404	yhfP
17437	0.1488337998	0.98553148	-0.1003958912	0.9157122000	0.068752143	0.4453808000	-0.89228643	3.506332e-03	b3374	3499809	yhfQ
17452	-0.0760195380	0.87778982	-0.1449562584	0.6340420000	-0.365204225	0.2179410000	-0.56171598	3.366012e-02	b3389	3514036	aroB
17456	-0.1222502218	0.76189414	-0.3024036124	0.8349482000	-0.889609618	0.0329057000	-0.18698489	1.515495e-01	b3393	3517697	yrfB
17461	0.6189647016	0.23727082	-0.1889292621	0.5728810000	0.336483548	0.5039246000	-0.78354061	7.518986e-03	b3398	3523107	yrfF
17462	0.3805630276	0.14947586	0.6500646994	0.4529968000	0.165375642	0.1531982000	-0.56020735	5.006618e-03	b3399	3525262	yrfG
17475	-0.1056287684	0.87726490	0.1645698432	0.6733348000	-0.255721857	0.5841000000	-1.23923491	5.358254e-03	b3412	3540710	bioH
17479	0.3397469324	0.45310496	-0.4419499064	0.2128372000	-0.892514308	0.9667044000	-1.20089939	2.945280e-04	b3416	3544619	malQ
17480	0.5457170087	0.45133034	1.5547843083	0.2033898000	0.454981374	0.9729166000	-0.98088577	3.761874e-04	b3417	3546713	malP
17481	-0.4020047494	0.61629248	0.9027103600	0.1309198000	-0.642954746	0.3686982000	-1.41195625	2.784692e-04	b3418	3549718	malT
17486	0.0762471180	0.75795898	-0.2129667703	0.2899776000	-0.172679277	0.4925194000	-0.85272978	2.321648e-02	b3424	3557255	glpG
17490	-0.6864121217	0.84711870	0.5912810098	0.4638162000	0.696457576	0.0288990000	-0.20163783	4.162352e-02	b3428	3560767	glgP
17491	0.2093170612	0.55988024	0.0119894083	0.4272830000	0.690255212	0.0086614000	-1.11323309	1.339869e-02	b3429	3563233	glgA
17505	0.5721772245	0.91747868	0.7743532026	0.2057802000	0.055723621	0.6574230000	0.51974179	2.035000e-02	b3444	NA	insA_6
17506	-0.6335514647	0.82992780	0.5343151827	0.1891282000	0.430011440	0.3929846000	0.55021315	1.561780e-02	b3445	NA	insB_6
17570	0.7218186632	0.54559648	-0.1864355511	0.8833204000	0.123872541	0.8337384000	1.34943759	4.455820e-02	b3509	3652596	hdeB
17583	-0.0004457361	0.99957754	-0.7674511070	0.2910214000	-1.059718601	0.1178259400	-0.87559639	8.853528e-03	b3522	3669992	yhjD
17589	-0.8150480870	0.21917030	1.0050321667	0.1552708000	-0.828509045	0.1072356000	-1.07278506	5.581460e-04	b3528	3678791	dctA
17593	0.4230683607	0.48700014	-0.3781086279	0.6113572000	0.623516554	0.0632188000	-0.50233383	1.692884e-02	b3532	3686897	yhjN
17601	-0.3726148313	0.51212894	0.3372136821	0.5514558000	-0.779476372	0.0591987800	-0.72019479	2.251916e-02	b3540	3698493	dppF
17602	-0.3544938613	0.52738740	0.0522976479	0.3794272000	-0.352946802	0.0807973400	-0.53674152	1.347418e-02	b3541	3699498	dppD
17607	-1.1724705254	0.25442572	-0.1999772555	0.7417342000	-0.467858557	0.5497158000	-1.60356719	5.768230e-04	b3547	3707428	yhjX
17612	0.0966564370	0.86814842	-0.4518338562	0.6739324000	-0.988980711	0.4098770000	-1.18178262	3.024608e-02	b3552	3713176	yiaD
17618	0.4501520178	0.54708032	0.1415555604	0.4532742000	-0.032702414	0.5664172000	0.71849364	5.840800e-03	b3557	3717309	yi5A
17620	0.3933402571	0.35619600	-0.5821622641	0.2742724000	-0.178772031	0.1208700200	-1.16538079	1.361212e-06	b3559	3718957	glyS
17621	0.2083438812	0.35619600	-0.1537081034	0.2742724000	-0.685079303	0.1208700200	-1.46245705	1.361212e-06	b3560	3721036	glyQ
17624	0.0697191883	0.93995988	-1.2285243893	0.1060486000	-2.139957157	0.0213159400	-1.01370464	9.454002e-02	b3563	3724036	yiaB
17644	0.1529834261	0.83696164	-0.6978369748	0.3781800000	-1.245109004	0.0106310920	-0.25318181	7.438854e-01	b3583	3746723	yiaS
17651	0.7219169840	0.22701276	-0.7176313606	0.4220718000	-0.152995712	0.8749116000	-1.09456598	2.052726e-04	b3590	3754644	selB
17652	0.2643611843	0.22721400	0.1019219337	0.4229526000	0.222788008	0.8745418000	-0.79431298	2.088510e-04	b3591	3756489	selA
17660	-0.2933745620	0.60912356	0.5229516509	0.0425812000	-0.041867187	0.4603966000	-0.72615130	1.131798e-02	b3599	3768908	mtlA
17661	-0.0860743494	0.84832214	0.8648805914	0.0037460000	-0.353888901	0.1511513200	-0.67910151	1.611415e-03	b3600	3771051	mtlD
17662	0.1187896365	0.94426632	0.5222810003	0.0185792000	-0.334661069	0.1239071200	-0.41716558	7.779018e-03	b3601	3772200	mtlR
17664	-2.0000421589	0.02318850	0.2274539767	0.8500754000	-0.312451422	0.1645391800	-1.02283804	9.373638e-03	b3603	3774026	lldP
17665	-0.8879478813	0.02271932	-0.1506999530	0.4622026000	-0.557629938	0.2571658000	-0.54692741	3.871876e-03	b3604	3775682	lctR
17666	-0.4428404636	0.20510596	0.5975272880	0.6705840000	0.240197033	0.4808816000	-0.85770231	4.239612e-02	b3605	3776458	lctD
17667	0.1879109210	0.85326834	-0.7607233901	0.2987008000	-1.015323038	0.0260324200	-0.68335258	8.077836e-02	b3606	3777842	yibK
17669	0.0326535446	0.34210354	-0.0094541770	0.5527084000	-0.195034451	0.0911567400	-0.57489229	3.883614e-04	b3608	3779269	gpsA
17670	-0.1454963991	0.99982298	-0.3346208113	0.5961838000	-0.575257748	0.0032947080	-0.81275552	2.190020e-05	b3609	3780289	secB
17671	0.1512667540	0.93062138	0.0316051965	0.5033382000	-0.828418712	0.0003496172	-0.88352977	2.695994e-06	b3610	3780818	grxC
17672	-0.1376778179	0.93367810	-0.0850899283	0.9129046000	-0.626121547	0.0073783820	-0.56123958	8.319524e-04	b3611	3781211	yibN
17673	-0.0814343570	0.69333224	0.2144096960	0.8365378000	-0.115279668	0.8124144000	-0.50041895	7.035186e-03	b3612	3781887	yibO
17674	-0.2985464358	0.69161168	-0.1521891904	0.8472734000	0.025701256	0.8173090000	-1.35466262	4.154352e-03	b3613	3783441	yibP
17677	0.0198266056	0.80711442	0.1453391208	0.4576574000	-0.625488704	0.0484031600	-0.91605534	2.588494e-04	b3616	3786947	tdh
17678	0.1033100121	0.80697974	0.2720659186	0.4571192000	-0.450254990	0.0485560400	-0.59977197	2.685104e-04	b3617	3787982	kbl
17681	0.0952584848	0.46615786	-0.2400986088	0.8943512000	-0.397601767	0.7169930000	-0.70674985	7.176328e-03	b3620	3791556	rfaF
17682	0.1773723352	0.69172336	0.0860206003	0.8001728000	0.417493903	0.9931194000	-0.77274158	5.100590e-03	b3621	3792606	rfaC
17701	0.1520699516	0.17364698	0.0639843682	0.4255696000	-0.380349014	0.0132117000	-0.63193094	1.083170e-02	b3640	3810579	dut
17702	0.2641008964	0.40670032	0.1407312777	0.7218942000	-0.434744167	0.0454211600	-0.59965319	2.207714e-03	b3641	3811079	ttk
17706	-0.0226821794	0.97648194	0.1515963714	0.7215470000	-0.903089753	0.0186181540	-0.46448878	1.047509e-01	b3645	3814375	dinD
17730	-0.5060437332	0.30449478	-0.3206762087	0.4398834000	-0.092598289	0.8886030000	-0.84546833	4.313160e-04	b3670	3847429	ilvN
17731	-0.1101429268	0.30534196	0.9093678024	0.4320090000	0.189021054	0.8876268000	-0.96747879	4.514638e-04	b3671	3847723	ilvB
17738	-0.1965526668	0.78523196	-0.3888796798	0.0970242000	-0.313707076	0.3721300000	-0.69781593	4.076166e-02	b3678	3853538	yidJ
17739	-0.1092382712	0.78603086	-0.9471608306	0.0909492600	-0.360584869	0.4165874000	-0.61947374	4.104322e-02	b3679	3855032	yidK
17745	0.6741313139	0.38785174	-0.5293976857	0.2730522000	0.604205130	0.2363004000	0.91029829	1.216460e-02	b3686	3863096	hslS
17746	-0.1724078126	0.71838140	0.1448821081	0.8621286000	0.393527763	0.3231492000	0.81506942	6.974200e-03	b3687	3863636	hslT
17763	0.1661203609	0.29335482	-0.3375195298	0.3813092000	-0.275149931	0.7259980000	-0.65663878	1.146998e-02	b3704	3881122	rnpA
17772	0.1820726526	0.83759314	0.1259741778	0.6259802000	0.832644080	0.0468866000	0.73634820	2.690500e-02	b3712	3890498	yieE
17781	0.0809184615	0.90751112	-0.0618627721	0.5519874000	0.634503708	0.0282702000	-0.54634064	2.379402e-01	b3721	3898917	bglB
17782	-0.2251320252	0.88318888	0.6199006675	0.5179616000	0.620694851	0.0172080000	-0.22833930	4.093036e-01	b3722	3900348	bglF
17784	-0.7543854844	0.05362044	-0.8262292819	0.0030017720	-0.549068335	0.6895752000	0.06086242	1.633824e-01	b3724	3903481	phoU
17785	-0.6124731986	0.03079920	-1.7924578203	0.0003547528	0.380039674	0.9218862000	0.42179073	2.992404e-01	b3725	3904221	pstB
17786	-0.2495095350	0.06723434	-1.0784978531	0.0029238900	0.121869575	0.0328346000	-0.01415219	5.657682e-01	b3726	3905177	pstA
17787	-0.4285645739	0.06469644	-0.6069516779	0.0432956800	0.532538876	0.0653282000	-0.09357778	5.873966e-01	b3727	3906068	pstC
17789	0.3171449677	0.28835342	-0.0921562793	0.6986730000	-0.693855979	0.0256977200	-0.79322949	1.335697e-03	b3729	3908467	glmS
17790	0.4243194743	0.25713926	-0.2490670759	0.6010342000	-0.407153372	0.0572258000	-0.81461241	7.446472e-04	b3730	3910458	glmU
17791	0.3037259842	0.97454670	0.4720990097	0.9783172000	-0.435059816	0.4608088000	-0.70769554	1.281985e-03	b3731	3912181	atpC
17792	-0.3275439459	0.90194188	-0.4345818396	0.9837560000	0.028302394	0.2795724000	-0.52189389	1.371111e-06	b3732	3912621	atpD
17793	-0.0667645744	0.82196906	0.0348098591	0.3898484000	-0.270075069	0.5270098000	-1.01784479	1.471311e-06	b3733	3914030	atpG
17794	0.2468492407	0.32443100	-0.0007585490	0.5808530000	-0.069483252	0.2389582000	-0.65202108	4.038278e-06	b3734	3914944	atpA
17795	0.3948418328	0.42792608	0.2176459608	0.4373826000	-0.280978379	0.5306474000	-0.56613000	4.222880e-03	b3735	3916498	atpH
17797	0.3783735357	0.51819332	0.1160862458	0.5469540000	-1.037834881	0.0812381200	-0.76673254	2.557288e-03	b3737	3917578	atpE
17798	0.3148661196	0.21125894	0.0760755028	0.5649838000	-0.323532013	0.0059312360	-0.80630217	1.666355e-04	b3738	3917864	atpB
17799	0.2225977574	0.26301144	0.1496606392	0.5466290000	-0.659833924	0.0448118600	-0.56037673	8.867600e-04	b3739	3918688	atpI
17802	0.3690948369	0.48159924	-0.6830101106	0.1667012800	-0.889358807	0.0524689200	-1.45443458	2.307762e-03	b3742	3922640	mioC
17808	-0.1892069676	0.35056754	0.1335131090	0.2136448000	-1.190575065	0.0023807480	-0.76787175	1.474562e-03	b3748	3929941	rbsD
17809	-0.4587437865	0.24598990	0.7672409771	0.0619256000	-1.064658987	0.0009607100	-0.69038624	7.655326e-05	b3749	3930404	rbsA
17810	-0.2129248900	0.34760052	0.4434010236	0.0089626000	-0.718335894	0.0041775780	-1.11078971	8.864568e-05	b3750	3931914	rbsC
17811	-0.2039351691	0.59836568	0.4431991057	0.0513646000	-1.075455808	0.0121199720	-1.36968192	1.277927e-04	b3751	3932904	rbsB
17812	-0.2686906773	0.46684822	0.9481914076	0.1151472000	-0.792767966	0.0032355760	-1.27319531	6.218280e-04	b3752	3933920	rbsK
17813	-0.2241310556	0.47111910	0.1269209589	0.1791130000	-0.453065919	0.0127861820	-0.62788158	4.338952e-03	b3753	3934853	rbsR
17827	0.2322093796	0.72768806	-0.2501279787	0.5808420000	-0.685973812	0.0717998800	-0.68713892	1.714810e-02	b3775	3956150	ppiC
17831	0.4045243776	0.77655544	-0.2379877913	0.8394718000	1.055659030	0.5902166000	-1.32523088	1.088621e-02	b3780	3960980	rhlB
17832	-0.1711518684	0.74044248	-0.2448931933	0.4874024000	-0.309907228	0.4798314000	-1.02468407	3.814602e-02	b3781	3962322	trxA
17849	-0.8410649382	0.41307502	-1.2163091937	0.1163678200	-1.438966327	0.0374607000	-0.55291981	9.472910e-02	b3801	3980965	aslA
17852	0.2467097841	0.43978400	0.3323706100	0.3417542000	0.192914130	0.6785892000	-0.50340424	3.857162e-03	b3804	3985701	hemD
17853	-0.2382932648	0.94574362	0.0814135697	0.3936816000	0.166219450	0.4148374000	-0.68247134	1.176982e-02	b3805	3986442	hemC
17861	-0.0402814878	0.80868918	0.4032020149	0.7161836000	-0.108824047	0.8333576000	-0.53907113	2.268466e-02	b3812	3993797	yigB
17865	-0.0345793161	0.47058224	0.2092200802	0.5162262000	0.074363565	0.9862886000	0.62266519	4.755680e-02	b3817	3999031	yigF
17866	-0.4208106905	0.43648816	0.6311824701	0.4976500000	-0.072608514	0.9922710000	0.56403191	4.942360e-02	b3818	3999425	yigG
17868	-0.3811038093	0.57007120	-0.0527659936	0.9723572000	0.006272243	0.9837028000	0.84885952	4.419900e-02	b3820	4000841	yigI
17879	-0.7510228813	0.39212148	0.8246364071	0.1754454000	-1.024927197	0.0739054400	-1.41120137	5.663610e-04	b3831	4013018	udp
17884	0.0348165628	0.84884330	0.0323246109	0.9840674000	-0.404712717	0.0137159180	-0.82942921	1.908118e-04	b3836	4018490	b3836
17885	0.2048055160	0.62774212	-0.2531732161	0.4729036000	-0.632571545	0.1244898400	-0.79899895	3.357080e-04	b3838	4019007	b3838
17889	0.1162589163	0.87284636	-0.0383263642	0.8816656000	0.063973941	0.4952106000	-0.52836687	1.828880e-02	b3843	4021578	yigC
17897	-0.1883951636	0.68107950	0.0955378621	0.3832960000	0.481412699	0.1087430000	-0.56509886	6.428892e-03	b3856	4037486	b3856
17898	-0.1405583893	0.68146198	0.4336304987	0.3819474000	0.483342863	0.1118340000	-0.73893478	6.470492e-03	b3857	4037999	mobA
17900	0.4011379101	0.14594076	0.3505404268	0.3793952000	0.726482412	0.0474240000	0.10467900	8.809632e-01	b3859	4038996	yihE
17910	-0.4899576118	0.36409682	-0.1058651223	0.7804286000	-0.709708402	0.0396213200	-1.48818902	3.152406e-05	b3870	4053205	glnA
17911	0.5946136343	0.49494006	-0.8975514255	0.2248762000	-0.295428738	0.6055490000	-0.99774364	4.441160e-02	b3871	4054987	yihK
17921	0.1416805904	0.53820074	-0.2776471728	0.6287264000	-0.564568386	0.4046452000	-0.94048731	3.006310e-02	b3881	4068353	yihT
17922	-0.2124794069	0.91093482	0.0974648669	0.8943096000	-0.149717364	0.4955982000	-0.59546088	4.477856e-02	b3882	4069255	yihU
17923	-0.0643052294	0.94890262	0.5812920290	0.5618048000	-0.099324311	0.7779202000	-1.05831860	5.982538e-03	b3883	4070313	yihV
17928	-0.0551548326	0.71648956	0.1156241683	0.6196206000	0.534428165	0.5330052000	-0.95229132	2.197134e-02	b3888	4074033	yiiD
17931	0.3782501571	0.46561576	0.1907214814	0.4577936000	-0.712970721	0.0765209200	-1.01796122	2.030204e-04	b3891	4076879	fdhE
17932	0.1628414933	0.29958416	0.3451066647	0.2823442000	-0.329562871	0.0682583600	-0.77201721	2.203946e-04	b3892	4077809	fdoI
17933	0.3603309649	0.67026768	0.3113886115	0.1229182000	-0.484459250	0.4526450000	-0.56717518	4.024852e-02	b3893	4078441	fdoH
17943	-0.5920005393	0.58411986	-0.0485929336	0.8879486000	-0.315687848	0.6101192000	-0.55252917	4.348236e-02	b3903	4091304	rhaA
17948	-0.1883530497	0.76663738	0.1165380898	0.8723358000	0.238146184	0.7290416000	-1.36872021	3.101694e-03	b3908	4097391	sodA
17951	0.0384164654	0.40056684	0.0482069560	0.7417660000	0.557981699	0.0077750000	0.25822983	8.696168e-01	b3911	4100183	cpxA
17962	-0.4634905038	0.64881978	0.2108019662	0.8990312000	0.086976750	0.8008880000	0.69938842	4.730080e-02	b3923	4109873	yiiT
17965	0.7524596287	0.62159824	-0.1627204647	0.3406728000	-0.558403564	0.0162627160	-0.61828874	1.231671e-02	b3926	4112294	glpK
17966	-0.0656846087	0.71842948	-0.5588151088	0.3368078000	-1.179048642	0.0129171480	-0.55308919	1.230784e-02	b3927	4113825	glpF
17970	0.2983679333	0.23072798	-0.5240520435	0.1378207800	0.673817319	0.0184626000	-0.69448070	8.259330e-03	b3931	4116996	hslU
17971	0.3022397422	0.21191534	-0.7652454089	0.0159453720	0.305929620	0.0249020000	-0.90435365	4.264520e-05	b3932	4118337	hslV
17975	0.4382192391	0.42203398	-0.1825987849	0.7065752000	-0.328500533	0.4840232000	-1.10964675	1.414333e-03	b3936	4123593	rpmE
17996	0.1604433424	0.78007964	0.7635990665	0.4263990000	0.830484145	0.0171330000	-0.12192454	7.162328e-01	b3957	4150275	argE
18012	-0.0194349852	0.76508498	-0.3312942949	0.1131961400	-0.169520103	0.3358642000	-0.50461025	1.443244e-03	b3981	4173937	secE
18013	0.1618874482	0.98420296	-0.2933235442	0.1381591800	-0.218548080	0.3826078000	-0.65192559	3.237830e-02	b3982	4174322	nusG
18018	0.3301071385	0.22944430	0.2696147765	0.9790354000	-0.301044133	0.0911353200	-0.55263311	4.636138e-03	b3987	4177823	rpoB
18019	0.3870925047	0.22878194	-0.2558028723	0.9893534000	-0.574700459	0.0904618400	-0.80812093	4.527454e-03	b3988	4181928	rpoC
18021	0.1375310341	0.86130258	-0.3323774314	0.8184386000	-0.563195080	0.2794616000	-1.04456715	6.409878e-03	b3990	4187313	thiH
18024	0.5889479324	0.58424488	-0.2217814466	0.5081648000	0.048403801	0.8685102000	-0.71757432	1.225638e-02	b3992	4189399	thiF
18025	-0.0826732422	0.59381302	-0.1387269128	0.5126782000	-0.158893573	0.8647632000	-0.90292092	1.233108e-02	b3993	4190147	thiE
18038	0.2381559607	0.44535366	0.2960437824	0.1887334000	0.250064937	0.2753438000	-0.53615098	2.442682e-02	b4006	4202521	purH
18042	0.3221303178	0.56906336	-0.2901112786	0.9501252000	0.008024810	0.5426868000	-1.23644443	1.070517e-04	b4014	4212057	aceB
18043	-0.0009502964	0.57025728	0.1972714953	0.9536422000	0.293005446	0.5397256000	-0.86966438	1.186912e-04	b4015	4213688	aceA
18055	-0.2056291001	0.71504450	0.1052777307	0.3647194000	-0.782848328	0.0231108600	-0.60769724	2.403412e-01	b4027	4232811	yjbF
18056	-0.1192155021	0.53554560	-0.7816237075	0.9577450000	-1.227061051	0.0349713600	-0.06577930	3.460874e-01	b4028	4233480	yjbG
18060	0.1344240942	0.99394570	0.1223555227	0.8488102000	0.397010553	0.7636854000	-0.56978254	1.902758e-03	b4032	4239205	malG
18061	-0.1299602289	0.89850198	-0.0120708394	0.7031658000	-0.190854125	0.8533244000	-1.78611588	1.207559e-05	b4033	4240110	malF
18062	0.3659157104	0.82249234	0.2704003241	0.7698456000	-0.411565062	0.3455902000	-1.66155233	1.921943e-05	b4034	4241808	malE
18063	-0.1815410679	0.83137790	-0.2506555565	0.6410530000	-0.524105964	0.2553192000	-1.12291734	8.450378e-03	b4035	4243363	malK
18064	-0.1330982304	0.90454086	0.4248192410	0.4036344000	0.278152952	0.4013158000	-2.06584495	6.228858e-04	b4036	4244550	lamB
18071	0.0074638260	0.93037448	0.2856251727	0.6480026000	-0.601027755	0.0126232820	-0.38358274	2.497572e-01	b4043	4253694	lexA
18072	0.1797324709	0.85089796	-0.5206095957	0.8426662000	-1.183905200	0.0116988380	-0.06134751	6.298604e-01	b4044	4254321	dinF
18076	-0.2536629330	0.84187590	-0.9455655151	0.6234964000	-1.343508489	0.0471618000	-0.18289266	7.576126e-01	b4048	4257178	yjbM
18086	-0.1504355752	0.78880074	-0.0552820081	0.8600406000	-0.714378199	0.0495061600	-0.30699791	2.644664e-01	b4058	4267628	uvrA
18099	-0.1663577751	0.94002568	0.6993285141	0.3435892000	-0.277564960	0.1734104600	-0.85606229	2.230456e-02	b4071	4285818	nrfB
18108	0.4430872901	0.56718464	0.2702455434	0.9734580000	0.179229524	0.6597780000	-0.73466425	2.030162e-02	b4080	4296143	yjcP
18109	0.1974527223	0.57246610	-0.2671221829	0.9803434000	0.088576685	0.6654656000	-0.57891970	2.124348e-02	b4081	4297610	yjcQ
18123	-0.5140998872	0.39540214	0.0837186052	0.4874330000	0.102464491	0.6436172000	-0.67398797	3.512274e-02	b4095	4312661	phnM
18124	-0.6577569127	0.46379004	-0.7771153434	0.1709820200	-1.273141800	0.1413379200	-0.74717312	2.278428e-03	b4096	4313797	phnL
18125	-0.1511270496	0.69703444	-0.6457973737	0.1347905400	-0.590951438	0.2141550000	-1.38180030	1.077848e-02	b4097	4314584	phnK
18129	1.2523854632	0.55337000	-0.4268861973	0.5497948000	NA	0.5728350000	-1.03010160	5.731232e-03	b4101	4317826	phnG
18130	0.1852144738	0.50600852	0.0160497892	0.6186422000	0.114563756	0.7445424000	-0.60574582	1.943422e-02	b4102	4318275	phnF
18139	0.3936953507	0.56661940	0.2430153969	0.7245412000	0.918659706	0.0410642000	0.20112838	6.240490e-01	b4111	4327080	proP
18140	-0.1158625198	0.71292626	-0.3842204315	0.8633286000	-0.329543260	0.3379446000	-0.59785702	2.813726e-02	b4112	4328759	basS
18141	-0.2049298602	0.48491826	0.2035260287	0.4779404000	-0.357610692	0.1823756000	-0.67775948	4.061730e-02	b4113	4329860	basR
18170	-0.6765320459	0.29796544	-0.8986524908	0.0484703200	0.592954472	0.0253924000	-0.79070183	3.406566e-03	b4142	4367266	mopB
18171	-0.5135189164	0.29827734	-0.9569608537	0.0485932400	1.374783044	0.0254636000	-0.41948078	3.709242e-03	b4143	4367603	mopA
18187	0.3223670546	0.73629984	-0.2485386426	0.8651064000	-0.721156753	0.0913750200	1.07047668	2.670360e-02	b4159	4382625	yjeP
18196	0.2501816620	0.87165900	-0.7464489740	0.0722991000	0.284649505	0.3776476000	-0.58432871	2.073762e-03	b4171	4395838	miaA
18197	0.1498340159	0.57254370	-0.4049520110	0.0780103600	0.125090131	0.1801854000	-0.96775189	5.048788e-04	b4172	4396866	hfq
18198	-0.0536807560	0.57816066	-0.1536361830	0.1629101800	0.403660134	0.1830086000	-0.90879181	1.022417e-04	b4173	4397250	hflX
18201	0.9632150990	0.00770110	0.1316467877	0.4111196000	-0.236262280	0.7721282000	-0.30699008	7.863220e-02	b4176	4400964	b4176
18202	0.7958931353	0.02481758	-0.2812464047	0.6010398000	-0.566785515	0.1883622400	-1.58608185	4.565884e-04	b4177	4401265	purA
18218	0.1162201771	0.88969404	0.0549127793	0.9459946000	-1.519684981	0.0279221800	0.29498406	7.929724e-01	b4193	4416501	yjfS
18234	0.2025126310	0.83565884	-0.7698270071	0.5820022000	-1.404664939	0.0488797600	0.28304874	7.129970e-01	b4209	4427899	b4209
18246	NA	0.40881408	-0.3173041987	0.3477938000	0.584554611	0.7840018000	-1.22490915	4.241050e-02	b4221	4440693	ytfN
18251	0.2045742123	0.61426184	-0.4749728916	0.2948372000	-0.406275364	0.2389668000	-1.01961228	1.860763e-03	b4226	4445699	ppa
18258	0.0783236795	0.87503574	-0.1137678098	0.8239952000	-0.374822677	0.2823972000	-0.86244657	2.742954e-02	b4233	4452359	yjfG
18259	0.0228446404	0.97656866	-0.6193114446	0.3065304000	0.263895297	0.6975728000	-0.76978727	3.984564e-02	b4234	4453888	yjgA
18264	-0.7499234673	0.16102432	0.4287422815	0.1829338000	-0.633449947	0.0085176780	-1.09215221	4.423848e-05	b4239	4459628	treC
18265	-0.7872932528	0.15990512	0.6555099340	0.1772932000	-1.020571466	0.0088233680	-1.69324637	4.536786e-05	b4240	4461333	treB
18280	0.0872182944	0.83083706	-0.0080638285	0.9865022000	-0.696838270	0.1286064200	-0.94587777	2.502666e-02	b4255	4475036	yjgD
18283	0.5581366112	0.36842566	-0.5536946239	0.1423435400	0.084515242	0.4570060000	-0.84384604	8.406338e-03	b4258	4477550	valS
18285	0.3976583125	0.61798470	-0.5039849918	0.2927932000	0.162087573	0.7119744000	-1.03046302	6.316008e-03	b4260	4481008	pepA
18321	0.0426280770	0.98350870	0.2877799394	0.9041060000	-0.414162696	0.1089155200	-0.72431072	4.576308e-02	b4297	4518695	yjhG
18327	0.5126050618	0.93818754	-0.0682673749	0.8911834000	-0.110885395	0.8138660000	-0.62572102	4.277350e-02	b4303	4524679	yjhM
18332	-0.3590130765	0.72693458	-0.1653145163	0.7637164000	-0.407442376	0.3920724000	-0.76193033	4.161262e-02	b4308	4531583	yjhR
18346	-0.3396513966	0.59649224	0.2585595489	0.6127312000	-0.639140016	0.1583514800	-0.75101479	3.392326e-02	b4322	4548205	uxuA
18391	0.8891941425	0.27077306	-0.2335834569	0.5331662000	1.320434510	0.0469068000	-1.02474267	2.392746e-02	b4367	4601444	yjjS
18397	0.8708946621	0.23031530	1.5379797279	0.0844980000	1.246802668	0.0352362000	0.32739993	2.981282e-01	b4376	4607965	osmY
18398	-0.5788182279	0.50473360	-0.2265866639	0.7360026000	-0.627386143	0.1783679400	-0.73224416	3.715794e-02	b4377	4608980	yjjU
18402	-0.1218900998	0.59229886	-0.3546958624	0.4833248000	-0.185158405	0.5308698000	-1.02264519	9.813864e-05	b4381	4613892	deoC
18403	-0.3523662149	0.69463504	0.0013184659	0.8039476000	-0.173914345	0.1990172200	-1.21114026	3.703880e-07	b4382	4614798	deoA
18404	0.0811942389	0.66542048	0.1990526087	0.7723402000	-0.526015067	0.1784990600	-1.18822902	5.651594e-07	b4383	4616172	deoB
18405	-0.1741477432	0.89428168	-0.0664753977	0.7561492000	-0.182287692	0.2083306000	-0.63861780	3.630084e-04	b4384	4617452	deoD
18412	-0.0648046884	0.87455448	0.0155890001	0.9658060000	-0.318495675	0.2994638000	-0.77362156	6.158988e-03	b4391	4625424	yjjK
18422	0.0611879239	0.89607972	0.3688032936	0.3879688000	-0.267866377	0.5926974000	-0.78621876	2.479126e-02	b4401	4636159	arcA
